# Supplementary material for: DIA-based proteomics reveals anti-inflammatory role of DL-3-n-butylphthalide in cerebral small vessel disease-induced brain injury in hypertensive rat
Source: Transl Neurosci. 2025 Aug 29;16(1):20250381. doi: 10.1515/tnsci-2025-0381 (PMC12413627; doi:10.1515/tnsci-2025-0381)
Supplement: Supplementary Table 1 [file tnsci-2025-0381-sm2.xlsx]

## Sheet: 差异蛋白详情表 (3)
Accession	Symbol	Protein Name	Entrez ID	Description	FC(NBP/Disease)	Log2FC(NBP/Disease)	P_value(NBP/Disease)	Regulate	Significant	NBP	Model	Pro_B4	Pro_B5	Pro_DL	Pro_GL	Pro_GN	Pro_GR	GO Term	GO ID	KO ID	KO Name	Pathway ID	Pathway_defition	EggNOG ID	EggNOG_Functional Categories	Pfam ID	Domain	Domain Description	Subcellular Loc
ENSRNOP00000068875	Hbb-b1	Hbb	-	pep primary_assembly:mRatBN7.2:1:158218358:158231777:-1 gene:ENSRNOG00000047098.3 transcript:ENSRNOT00000087661.2 gene_biotype:protein_coding transcript_biotype:protein_coding gene_symbol:Hbb description:hemoglobin subunit beta [Source:RGD Symbol;Acc:2783]	6.988	2.805	0.02271	up	yes	487289	69735.9	44636.5	67045.7	97525.6	467416	377261	617191	BP:regulation of phosphate metabolic process;BP:regulation of primary metabolic process;BP:regulation of metabolic process;BP:regulation of response to stimulus;BP:renal system process;BP:posttranscriptional regulation of gene expression;BP:cellular oxidant detoxification;BP:positive regulation of biological process;BP:biological regulation;BP:regulation of macromolecule metabolic process;BP:cell…	GO:0019220;GO:0080090;GO:0019222;GO:0048583;GO:0003014;GO:0010608;GO:0098869;GO:0048518;GO:0065007;GO:0060255;GO:0048468;GO:0006446;GO:1990748;GO:0010035;GO:1903706;GO:0010033;GO:0003008;GO:0042325;GO:0000302;GO:0042744;GO:0098754;GO:0050789;GO:1901575;GO:0045646;GO:0002682;GO:0050793;GO:0006810;GO:0009889;GO:0050794;GO:0006950;GO:0008150;GO:0051239;GO:0030097;GO:0051234;GO:0080134;GO:0080135;GO:…	K13823	HBB	rno05143;rno05144	African trypanosomiasis;Malaria	COG1018	C:Energy production and conversion	PF00042.26	Globin	Globin	cytoplasmic
ENSRNOP00000041451	Hba-a3	Hba	-	pep primary_assembly:mRatBN7.2:10:15307815:15338130:-1 gene:ENSRNOG00000029886.4 transcript:ENSRNOT00000052292.5 gene_biotype:protein_coding transcript_biotype:protein_coding gene_symbol:Hba-a1 description:hemoglobin alpha, adult chain 1 [Source:RGD Symbol;Acc:2782]	6.665	2.737	0.03093	up	yes	357632	53657.8	35377.1	48914.2	76681.9	337324	267661	467912	BP:cell development;BP:response to external biotic stimulus;BP:cellular developmental process;BP:response to bacterium;BP:cellular oxidant detoxification;BP:cellular detoxification;BP:response to inorganic substance;BP:response to other organism;BP:response to organic substance;BP:response to biotic stimulus;BP:response to external stimulus;BP:response to reactive oxygen species;BP:hydrogen perox…	GO:0048468;GO:0043207;GO:0048869;GO:0009617;GO:0098869;GO:1990748;GO:0010035;GO:0051707;GO:0010033;GO:0009607;GO:0009605;GO:0000302;GO:0042744;GO:0042743;GO:0098754;GO:1901575;GO:0065007;GO:0065008;GO:0006810;GO:0006950;GO:0008150;GO:0008152;GO:0030097;GO:0051234;GO:0042542;GO:0050896;GO:0015669;GO:0035634;GO:0044248;GO:0009790;GO:0009792;GO:0014070;GO:0044419;GO:0001701;GO:0048821;GO:0043009;GO:…	K13822	HBA	rno05143;rno05144	African trypanosomiasis;Malaria	COG1018	Z:Cytoskeleton	PF00042.26;PF20413.2	Globin;BLTP1_N	Globin;BLTP1 N-terminal region	cytoplasmic
ENSRNOP00000068726	Hbb-b1	Hbb	-	pep primary_assembly:mRatBN7.2:1:158120200:158251837:-1 gene:ENSRNOG00000047098.3 transcript:ENSRNOT00000089125.2 gene_biotype:protein_coding transcript_biotype:protein_coding gene_symbol:Hbb description:hemoglobin subunit beta [Source:RGD Symbol;Acc:2783]	6.912	2.789	0.02761	up	yes	221663	32070.7	21749.5	28287.6	46175	209065	168854	287071	BP:regulation of phosphate metabolic process;BP:regulation of primary metabolic process;BP:regulation of metabolic process;BP:regulation of response to stimulus;BP:renal system process;BP:posttranscriptional regulation of gene expression;BP:cellular oxidant detoxification;BP:positive regulation of biological process;BP:biological regulation;BP:regulation of macromolecule metabolic process;BP:cell…	GO:0019220;GO:0080090;GO:0019222;GO:0048583;GO:0003014;GO:0010608;GO:0098869;GO:0048518;GO:0065007;GO:0060255;GO:0048468;GO:0006446;GO:1990748;GO:0010035;GO:1903706;GO:0010033;GO:0003008;GO:0042325;GO:0000302;GO:0042744;GO:0098754;GO:0050789;GO:1901575;GO:0045646;GO:0002682;GO:0050793;GO:0006810;GO:0009889;GO:0050794;GO:0006950;GO:0008150;GO:0051239;GO:0030097;GO:0051234;GO:0080134;GO:0080135;GO:…	K13823	HBB	rno05143;rno05144	African trypanosomiasis;Malaria	COG1018	C:Energy production and conversion	PF00042.26	Globin	Globin	cytoplasmic
ENSRNOP00000091885	Hbb	Hbb	-	pep primary_assembly:mRatBN7.2:1:158224162:158238511:-1 gene:ENSRNOG00000047098.3 transcript:ENSRNOT00000113702.1 gene_biotype:protein_coding transcript_biotype:protein_coding gene_symbol:Hbb description:hemoglobin subunit beta [Source:RGD Symbol;Acc:2783]	5.43	2.441	0.03889	up	yes	24468.3	4506.5	2621.91	3315.37	7582.23	23048.3	17241.1	33115.6	BP:regulation of phosphate metabolic process;BP:regulation of primary metabolic process;BP:regulation of metabolic process;BP:regulation of response to stimulus;BP:renal system process;BP:posttranscriptional regulation of gene expression;BP:cellular oxidant detoxification;BP:positive regulation of biological process;BP:biological regulation;BP:regulation of macromolecule metabolic process;BP:cell…	GO:0019220;GO:0080090;GO:0019222;GO:0048583;GO:0003014;GO:0010608;GO:0098869;GO:0048518;GO:0065007;GO:0060255;GO:0048468;GO:0006446;GO:1990748;GO:0010035;GO:1903706;GO:0010033;GO:0003008;GO:0042325;GO:0030099;GO:0000302;GO:0042744;GO:0098754;GO:0050789;GO:1901575;GO:0045646;GO:0002682;GO:0050793;GO:0006810;GO:0009889;GO:0050794;GO:0006950;GO:0008150;GO:0051239;GO:0030097;GO:0051234;GO:0080134;GO:…	K13823	HBB	rno05143;rno05144	African trypanosomiasis;Malaria	COG1018	C:Energy production and conversion	PF00042.26	Globin	Globin	cytoplasmic
ENSRNOP00000012725	Tf	Signal recognition particle receptor subunit beta	-	pep primary_assembly:mRatBN7.2:8:103767995:103816511:-1 gene:ENSRNOG00000030625.7 transcript:ENSRNOT00000012725.9 gene_biotype:protein_coding transcript_biotype:protein_coding gene_symbol:Tf description:transferrin [Source:RGD Symbol;Acc:3845]	1.572	0.6526	0.04987	up	yes	12793.4	8140.59	7243.36	10486.3	6692.12	14233.7	10445.2	13701.2	CC:endoplasmic reticulum membrane;CC:organelle membrane;CC:membrane;CC:cellular anatomical entity;CC:cellular_component;CC:extracellular regionMF:purine ribonucleoside triphosphate binding;MF:molecular_function;MF:binding;MF:ion binding;MF:heterocyclic compound binding;MF:nucleoside phosphate binding;MF:anion binding;MF:nucleotide binding;MF:guanyl ribonucleotide binding;MF:purine nucleotide bind…	GO:0005789;GO:0031090;GO:0016020;GO:0110165;GO:0005575;GO:0005576GO:0035639;GO:0003674;GO:0005488;GO:0043167;GO:1901363;GO:1901265;GO:0043168;GO:0000166;GO:0032561;GO:0017076;GO:0005525;GO:0036094;GO:0097367;GO:0097159;GO:0019001;GO:0032555;GO:0032553	K14736	TF	rno04066;rno04978;rno04216;rno04350	HIF-1 signaling pathway;Mineral absorption;Ferroptosis;TGF-beta signaling pathway	ENOG410XQ36	O:Posttranslational modification, protein turnover, chaperones	PF00405.21;PF09439.14;PF00025.25;PF12974.11;PF01926.27;PF00009.31	Transferrin;SRPRB;Arf;Phosphonate-bd;MMR_HSR1;GTP_EFTU	Transferrin;Signal recognition particle receptor beta subunit;ADP-ribosylation factor family;ABC transporter, phosphonate, periplasmic substrate-binding protein;50S ribosome-binding GTPase;Elongation factor Tu GTP binding domain	extracellular
ENSRNOP00000066790	LOC684509	NADH dehydrogenase [ubiquinone] 1 alpha subcomplex subunit 3	684509	pep primary_assembly:mRatBN7.2:2:194969282:194969637:-1 gene:ENSRNOG00000050514.2 transcript:ENSRNOT00000074950.2 gene_biotype:protein_coding transcript_biotype:protein_coding gene_symbol:Ndufa3-ps3 description:NADH:ubiquinone oxidoreductase subunit A3, pseudogene 3 [Source:RGD Symbol;Acc:1589176]	1.309	0.3885	0.04163	up	yes	11638.2	8887.58	10325.5	7994.74	8342.53	10745.1	12353.7	11815.7	BP:nucleotide biosynthetic process;BP:small molecule metabolic process;BP:organic cyclic compound biosynthetic process;BP:cellular component organization or biogenesis;BP:NADH dehydrogenase complex assembly;BP:ribonucleoside triphosphate metabolic process;BP:purine ribonucleoside triphosphate biosynthetic process;BP:purine ribonucleoside triphosphate metabolic process;BP:ribonucleoside triphospha…	GO:0009165;GO:0044281;GO:1901362;GO:0071840;GO:0010257;GO:0009199;GO:0009206;GO:0009205;GO:0009201;GO:0046034;GO:0046483;GO:1901564;GO:1901566;GO:0006163;GO:0006164;GO:0019637;GO:0019438;GO:0022607;GO:0009141;GO:0009142;GO:0009144;GO:0009145;GO:0009060;GO:1901576;GO:0016043;GO:0065003;GO:1901360;GO:0018130;GO:0009152;GO:0009150;GO:0009260;GO:0008150;GO:0008152;GO:0034654;GO:0090407;GO:0015986;GO:…	K03947	NDUFA3	rno05020;rno05415;rno05022;rno05012;rno05016;rno01100;rno00190;rno04714;rno05010;rno04932;rno05208;rno05014;rno04723	Prion disease;Diabetic cardiomyopathy;Pathways of neurodegeneration - multiple diseases;Parkinson disease;Huntington disease;Metabolic pathways;Oxidative phosphorylation;Thermogenesis;Alzheimer disease;Non-alcoholic fatty liver disease;Chemical carcinogenesis - reactive oxygen species;Amyotrophic lateral sclerosis;Retrograde endocannabinoid signaling	ENOG411212S	U:Intracellular trafficking, secretion, and vesicular transport	PF14987.10	NADHdh_A3	NADH dehydrogenase 1 alpha subcomplex subunit 3	ER
ENSRNOP00000075573	Kng2	Kng2	24903	pep primary_assembly:mRatBN7.2:11:77913876:77936246:1 gene:ENSRNOG00000065935.1 transcript:ENSRNOT00000080562.2 gene_biotype:protein_coding transcript_biotype:protein_coding gene_symbol:Kng2 description:kininogen 2 [Source:RGD Symbol;Acc:2980]	20.14	4.332	0.003753	up	yes	13468.6	668.687	622.307	596.02	787.734	13879.1	14608.1	11918.8	BP:negative regulation of response to external stimulus;BP:regulation of response to external stimulus;BP:negative regulation of response to stimulus;BP:regulation of response to stimulus;BP:circulatory system process;BP:negative regulation of wound healing;BP:acute inflammatory response;BP:vascular process in circulatory system;BP:vasodilation;BP:regulation of biological process;BP:negative regu…	GO:0032102;GO:0032101;GO:0048585;GO:0048583;GO:0003013;GO:0061045;GO:0002526;GO:0003018;GO:0042311;GO:0050789;GO:0051241;GO:0090066;GO:1900046;GO:1900047;GO:0065007;GO:0048519;GO:0065008;GO:1903034;GO:0035150;GO:0032501;GO:0050878;GO:0006952;GO:0006953;GO:0006950;GO:0008150;GO:0006954;GO:0035296;GO:0050818;GO:0050819;GO:0051239;GO:0003008;GO:0097746;GO:0050896;GO:0007204;GO:0061041;GO:1903035;GO:…	K03898	KNG, BK	rno05143;rno05142;rno04071;rno04810;rno04022;rno04750;rno04610;rno04080;rno05200	African trypanosomiasis;Chagas disease;Sphingolipid signaling pathway;Regulation of actin cytoskeleton;cGMP-PKG signaling pathway;Inflammatory mediator regulation of TRP channels;Complement and coagulation cascades;Neuroactive ligand-receptor interaction;Pathways in cancer	ENOG4111ZQ8	O:Posttranslational modification, protein turnover, chaperones	PF00031.25;PF00666.21;PF16845.9	Cystatin;Cathelicidins;SQAPI	Cystatin domain;Cathelicidin;Aspartic acid proteinase inhibitor	extracellular
ENSRNOP00000065390	Gstz1	Maleylacetoacetate isomerase	-	pep primary_assembly:mRatBN7.2:6:106794074:106805284:1 gene:ENSRNOG00000047708.3 transcript:ENSRNOT00000072215.3 gene_biotype:protein_coding transcript_biotype:protein_coding gene_symbol:Gstz1 description:glutathione S-transferase zeta 1 [Source:RGD Symbol;Acc:1589363]	0.756	-0.4035	0.02512	down	yes	4987.91	6597.86	7247.12	6337.1	6209.36	5636.84	4615.41	4711.47	BP:carboxylic acid metabolic process;BP:cellular catabolic process;BP:aromatic amino acid family catabolic process;BP:nitrogen compound metabolic process;BP:small molecule metabolic process;BP:small molecule catabolic process;BP:organic cyclic compound metabolic process;BP:organic cyclic compound catabolic process;BP:organic substance catabolic process;BP:cellular amino acid metabolic process;BP:…	GO:0019752;GO:0044248;GO:0009074;GO:0006807;GO:0044281;GO:0044282;GO:1901360;GO:1901361;GO:1901575;GO:0006520;GO:0071704;GO:0006749;GO:1901605;GO:1901606;GO:1902221;GO:1902222;GO:0009063;GO:0009987;GO:0006725;GO:0008150;GO:0008152;GO:0043436;GO:0006558;GO:0009056;GO:0009072;GO:0006570;GO:0044238;GO:0006572;GO:1901564;GO:1901565;GO:0006082;GO:0006559;GO:0046395;GO:0016054;GO:0044237;GO:0019439GO:0…	K01800	maiA, GSTZ1	rno01100;rno00350	Metabolic pathways;Tyrosine metabolism	COG0625	O:Posttranslational modification, protein turnover, chaperones	PF13409.10;PF02798.24;PF13417.10;PF14497.10	GST_N_2;GST_N;GST_N_3;GST_C_3	Glutathione S-transferase, N-terminal domain;Glutathione S-transferase, N-terminal domain;Glutathione S-transferase, N-terminal domain;Glutathione S-transferase, C-terminal domain	cytoplasmic
ENSRNOP00000075264	Kng1	Kng1	-	pep primary_assembly:mRatBN7.2:11:77814399:77835555:-1 gene:ENSRNOG00000030387.6 transcript:ENSRNOT00000078131.2 gene_biotype:protein_coding transcript_biotype:protein_coding gene_symbol:Kng1 description:kininogen 1 [Source:RGD Symbol;Acc:1359376]	22.98	4.522	0.01578	up	yes	10183.2	443.128	623.582	170.057	535.745	8616.83	12705.7	9227.01	BP:negative regulation of T cell proliferation;BP:hemostasis;BP:antimicrobial humoral response;BP:negative regulation of response to stimulus;BP:blood coagulation;BP:regulation of response to stimulus;BP:negative regulation of cell adhesion;BP:circulatory system process;BP:vascular process in circulatory system;BP:regulation of defense response;BP:regulation of primary metabolic process;BP:negati…	GO:0042130;GO:0007599;GO:0019730;GO:0048585;GO:0007596;GO:0048583;GO:0007162;GO:0003013;GO:0003018;GO:0031347;GO:0080090;GO:0010605;GO:0019222;GO:0043207;GO:0009966;GO:0009967;GO:0050727;GO:0044419;GO:0048518;GO:0065007;GO:0002526;GO:0048145;GO:0042127;GO:0048584;GO:0060255;GO:0042129;GO:0030162;GO:0002673;GO:0051707;GO:0003008;GO:0009607;GO:0009605;GO:0007204;GO:0002376;GO:0030193;GO:0030195;GO:…	K03898	KNG, BK	rno05143;rno05142;rno04071;rno04810;rno04022;rno04750;rno04610;rno04080;rno05200	African trypanosomiasis;Chagas disease;Sphingolipid signaling pathway;Regulation of actin cytoskeleton;cGMP-PKG signaling pathway;Inflammatory mediator regulation of TRP channels;Complement and coagulation cascades;Neuroactive ligand-receptor interaction;Pathways in cancer	ENOG4111ZQ8	O:Posttranslational modification, protein turnover, chaperones	PF00031.25;PF00666.21;PF16845.9	Cystatin;Cathelicidins;SQAPI	Cystatin domain;Cathelicidin;Aspartic acid proteinase inhibitor	extracellular
ENSRNOP00000092181	Cnn3	Calponin-3	54321	pep primary_assembly:mRatBN7.2:2:209518948:209549860:1 gene:ENSRNOG00000011559.8 transcript:ENSRNOT00000119824.1 gene_biotype:protein_coding transcript_biotype:protein_coding gene_symbol:Cnn3 description:calponin 3 [Source:RGD Symbol;Acc:71044]	0.7838	-0.3514	0.01819	down	yes	4001.65	5105.21	5368.93	4770.2	5176.5	4081.24	3905.76	4017.96	BP:actomyosin structure organization;BP:cell differentiation;BP:actin cytoskeleton organization;BP:cellular component organization or biogenesis;BP:cellular developmental process;BP:fibril organization;BP:cellular component organization;BP:epithelial cell differentiation;BP:developmental process;BP:actin filament-based process;BP:cellular process;BP:biological_process;BP:organelle organization;BP…	GO:0031032;GO:0030154;GO:0030036;GO:0071840;GO:0048869;GO:0097435;GO:0016043;GO:0030855;GO:0032502;GO:0030029;GO:0009987;GO:0008150;GO:0006996;GO:0007015;GO:0007010GO:0099512;GO:0043229;GO:0043228;GO:0005874;GO:0043226;GO:0015629;GO:0005856;GO:0099080;GO:0044309;GO:0030054;GO:0043005;GO:0043025;GO:0110165;GO:0044297;GO:0030425;GO:0120025;GO:0042995;GO:0099513;GO:0043232;GO:0043197;GO:0005829;GO:0…	------	------	------	------	COG5199	S:Function unknown	PF00402.22;PF00307.35	Calponin;CH	Calponin family repeat;Calponin homology	cytoplasmic
ENSRNOP00000066577	Gpx1	Glutathione peroxidase	-	pep primary_assembly:mRatBN7.2:8:109026905:109028024:1 gene:ENSRNOG00000048812.3 transcript:ENSRNOT00000073247.3 gene_biotype:protein_coding transcript_biotype:protein_coding gene_symbol:Gpx1 description:glutathione peroxidase 1 [Source:RGD Symbol;Acc:2729]	1.315	0.3951	0.035	up	yes	5125.45	3897.01	3500.7	3965.99	4224.34	5577	5252.8	4546.56	BP:negative regulation of apoptotic signaling pathway;BP:regulation of extrinsic apoptotic signaling pathway;BP:negative regulation of extrinsic apoptotic signaling pathway;BP:regulation of primary metabolic process;BP:developmental growth;BP:regulation of apoptotic signaling pathway;BP:negative regulation of response to stimulus;BP:positive regulation of response to stimulus;BP:regulation of res…	GO:2001234;GO:2001236;GO:2001237;GO:0080090;GO:0048589;GO:2001233;GO:0048585;GO:0048584;GO:0048583;GO:0043436;GO:0003013;GO:0044281;GO:0003018;GO:0051897;GO:0051896;GO:0071840;GO:0051716;GO:0010035;GO:0019222;GO:0009968;GO:0009966;GO:0048869;GO:0032101;GO:0040029;GO:0044419;GO:0051246;GO:0071331;GO:0071333;GO:0048518;GO:0048519;GO:0001676;GO:0002064;GO:0002683;GO:0042127;GO:0030154;GO:0035094;GO:…	K00432	gpx, btuE, bsaA	rno05022;rno01100;rno04918;rno00480;rno05014;rno05016	Pathways of neurodegeneration - multiple diseases;Metabolic pathways;Thyroid hormone synthesis;Glutathione metabolism;Amyotrophic lateral sclerosis;Huntington disease	COG0386	S:Function unknown	PF00255.23	GSHPx	Glutathione peroxidase	mitochondrial
ENSRNOP00000076969	Ociad2	Ociad2	-	pep primary_assembly:mRatBN7.2:14:34873820:34889262:1 gene:ENSRNOG00000002196.8 transcript:ENSRNOT00000103904.1 gene_biotype:protein_coding transcript_biotype:protein_coding gene_symbol:Ociad2 description:OCIA domain containing 2 [Source:RGD Symbol;Acc:2319541]	1.345	0.4276	0.03079	up	yes	5121.09	3806.4	3339.55	3705.88	4373.77	5565.56	4676.14	5121.56	BP:response to external biotic stimulus;BP:response to bacterium;BP:interspecies interaction between organisms;BP:biological_process;BP:response to other organism;BP:response to biotic stimulus;BP:response to external stimulus;BP:response to stimulusCC:membrane;CC:intracellular organelle;CC:membrane-bounded organelle;CC:organelle;CC:organelle membrane;CC:cytoplasmic vesicle;CC:mitochondrion;CC:ce…	GO:0043207;GO:0009617;GO:0044419;GO:0008150;GO:0051707;GO:0009607;GO:0009605;GO:0050896GO:0016020;GO:0043229;GO:0043227;GO:0043226;GO:0031090;GO:0031410;GO:0005739;GO:0110165;GO:0031966;GO:0097708;GO:0031982;GO:0043231;GO:0019866;GO:0005575;GO:0005743;GO:0005768	------	------	------	------	ENOG4111YF8	K:Transcription	PF07051.15	OCIA	Ovarian carcinoma immunoreactive antigen	cytoplasmic
ENSRNOP00000075693	Serpina3n	Serpina3a	-	pep primary_assembly:mRatBN7.2:6:123325269:123330508:1 gene:ENSRNOG00000029949.6 transcript:ENSRNOT00000077517.2 gene_biotype:protein_coding transcript_biotype:protein_coding gene_symbol:Serpina3a description:serine (or cysteine) peptidase inhibitor, clade A, member 3A [Source:RGD Symbol;Acc:6502633]	4.959	2.31	0.001046	up	yes	7338.87	1479.94	696.279	1649	2094.53	7161.13	8295.52	6559.95	BP:response to extracellular stimulus;BP:cellular response to cAMP;BP:response to stress;BP:cellular response to steroid hormone stimulus;BP:cellular response to glucocorticoid stimulus;BP:cellular response to corticosteroid stimulus;BP:response to glucocorticoid;BP:cellular response to chemical stimulus;BP:acute inflammatory response;BP:response to purine-containing compound;BP:response to organ…	GO:0009991;GO:0071320;GO:0006950;GO:0071383;GO:0071385;GO:0071384;GO:0051384;GO:0070887;GO:0002526;GO:0014074;GO:0014070;GO:0009719;GO:0033993;GO:0051716;GO:0043207;GO:0071354;GO:1901698;GO:0070555;GO:0009617;GO:0034516;GO:0044419;GO:0071310;GO:0070741;GO:0033273;GO:0002237;GO:0046683;GO:0071495;GO:0034097;GO:0032496;GO:1901699;GO:0031960;GO:0007584;GO:0009987;GO:0071396;GO:0034341;GO:0006952;GO:…	K04525	SERPINA	------	------	COG4826	O:Posttranslational modification, protein turnover, chaperones	PF00079.24	Serpin	Serpin	extracellular
ENSRNOP00000024710	Hpx	Hemopexin	58917	pep primary_assembly:mRatBN7.2:1:159932755:159940328:-1 gene:ENSRNOG00000018257.6 transcript:ENSRNOT00000024710.6 gene_biotype:protein_coding transcript_biotype:protein_coding gene_symbol:Hpx description:hemopexin [Source:RGD Symbol;Acc:62040]	10.15	3.343	0.0007413	up	yes	7779.35	766.387	677.754	528.707	1092.7	8078.29	8237.98	7021.77	BP:regulation of phosphate metabolic process;BP:regulation of primary metabolic process;BP:regulation of metabolic process;BP:positive regulation of response to stimulus;BP:regulation of response to stimulus;BP:porphyrin-containing compound metabolic process;BP:positive regulation of defense response;BP:regulation of lymphocyte mediated immunity;BP:positive regulation of leukocyte mediated immuni…	GO:0019220;GO:0080090;GO:0019222;GO:0048584;GO:0048583;GO:0006778;GO:0031349;GO:0002706;GO:0002705;GO:0002703;GO:0007165;GO:0007166;GO:0002700;GO:0098771;GO:1901360;GO:0019221;GO:0042440;GO:0010604;GO:0009966;GO:0009967;GO:0042531;GO:0048518;GO:0033013;GO:0019725;GO:0060255;GO:0002824;GO:0002822;GO:0002821;GO:0046483;GO:0042325;GO:0042327;GO:1901564;GO:0050731;GO:0050730;GO:0048878;GO:0019538;GO:…	K18977	HPX	------	------	ENOG410XQ5D	O:Posttranslational modification, protein turnover, chaperones	PF00045.23	Hemopexin	Hemopexin	lysosomal
ENSRNOP00000081475	Olr1389	Olfactory receptor	287240	pep primary_assembly:mRatBN7.2:10:33615215:33625879:1 gene:ENSRNOG00000064091.1 transcript:ENSRNOT00000100364.1 gene_biotype:protein_coding transcript_biotype:protein_coding gene_symbol:Or2y1e description:olfactory receptor family 2 subfamily Y member 1E [Source:RGD Symbol;Acc:1332792]	0.5466	-0.8714	0.01425	down	yes	2995.57	5480.67	6126.43	4626.98	5688.6	2924.29	3485.1	2577.33	BP:detection of stimulus involved in sensory perception;BP:detection of chemical stimulus involved in sensory perception;BP:detection of chemical stimulus;BP:regulation of biological process;BP:biological regulation;BP:G-protein coupled receptor signaling pathway;BP:multicellular organismal process;BP:sensory perception of smell;BP:neurological system process;BP:sensory perception of chemical sti…	GO:0050906;GO:0050907;GO:0009593;GO:0050789;GO:0065007;GO:0007186;GO:0032501;GO:0007608;GO:0050877;GO:0007606;GO:0007600;GO:0050794;GO:0050911;GO:0008150;GO:0003008;GO:0051606;GO:0050896;GO:0009987;GO:0007165GO:0016020;GO:0110165;GO:0005886;GO:0005575GO:0038023;GO:0060089;GO:0004930;GO:0004888;GO:0004984;GO:0003674	K04257	OLFR	rno04740	Olfactory transduction	ENOG41118P0;ENOG41116BV	U:Intracellular trafficking, secretion, and vesicular transport;S:Function unknown	PF13853.10;PF00001.25	7tm_4;7tm_1	Olfactory receptor;7 transmembrane receptor	plasma membrane
ENSRNOP00000055288	AABR07067814.1	40S ribosomal protein S2	-	pep primary_assembly:mRatBN7.2:9:60699846:60700505:1 gene:ENSRNOG00000032289.5 transcript:ENSRNOT00000058491.4 gene_biotype:protein_coding transcript_biotype:protein_coding gene_symbol:AABR07067814.1	1.421	0.5069	0.03465	up	yes	4781.43	3364.38	3938.54	3412.51	2742.08	4676.99	4505.4	5161.92	BP:cellular response to interleukin-4;BP:cellular biosynthetic process;BP:cellular response to chemical stimulus;BP:macromolecule metabolic process;BP:cellular response to stimulus;BP:organonitrogen compound metabolic process;BP:cellular amide metabolic process;BP:peptide biosynthetic process;BP:organic substance metabolic process;BP:cellular response to organic substance;BP:organonitrogen compou…	GO:0071353;GO:0044249;GO:0070887;GO:0043170;GO:0051716;GO:1901564;GO:0043603;GO:0043043;GO:0071704;GO:0071310;GO:1901566;GO:0034097;GO:1901576;GO:0044271;GO:0009987;GO:0002181;GO:0009058;GO:0009059;GO:0008150;GO:0006807;GO:0008152;GO:0042221;GO:0010033;GO:0043604;GO:0044238;GO:0071345;GO:0034641;GO:0044237;GO:0006412;GO:0019538;GO:0070670;GO:0006518;GO:0050896GO:0022626;GO:0015935;GO:0043229;GO:0…	K02981	RP-S2e, RPS2	rno03010;rno05171	Ribosome;Coronavirus disease - COVID-19	COG0098	O:Posttranslational modification, protein turnover, chaperones	PF00333.24;PF03719.19	Ribosomal_S5;Ribosomal_S5_C	Ribosomal protein S5, N-terminal domain;Ribosomal protein S5, C-terminal domain	cytoplasmic
ENSRNOP00000018888	Cyld	Ubiquitin carboxyl-terminal hydrolase CYLD	-	pep primary_assembly:mRatBN7.2:19:18314019:18373644:-1 gene:ENSRNOG00000014048.8 transcript:ENSRNOT00000018888.8 gene_biotype:protein_coding transcript_biotype:protein_coding gene_symbol:Cyld description:CYLD lysine 63 deubiquitinase [Source:RGD Symbol;Acc:1308346]	1.289	0.3663	0.04871	up	yes	4346.61	3371.26	3189.98	3435.01	3488.78	4855.66	4096.18	4087.99	BP:positive regulation of apoptotic signaling pathway;BP:regulation of extrinsic apoptotic signaling pathway;BP:regulation of metabolic process;BP:regulation of apoptotic signaling pathway;BP:negative regulation of response to stimulus;BP:positive regulation of response to stimulus;BP:positive regulation of extrinsic apoptotic signaling pathway;BP:negative regulation of defense response;BP:regula…	GO:2001235;GO:2001236;GO:0019222;GO:2001233;GO:0048585;GO:0048584;GO:2001238;GO:0031348;GO:0060491;GO:0007166;GO:0010556;GO:0031344;GO:0031347;GO:0080090;GO:0050728;GO:0009968;GO:0045785;GO:0009966;GO:0009967;GO:0071840;GO:0033043;GO:0070647;GO:0070646;GO:0043433;GO:0044419;GO:0048869;GO:0010720;GO:0044092;GO:0048518;GO:0065007;GO:0002360;GO:0042127;GO:0060544;GO:0060255;GO:0048583;GO:1903708;GO:…	K08601	CYLD, USLP2	rno04380;rno04064;rno04625;rno04622;rno04217;rno04668	Osteoclast differentiation;NF-kappa B signaling pathway;C-type lectin receptor signaling pathway;RIG-I-like receptor signaling pathway;Necroptosis;TNF signaling pathway	ENOG410XP6I	O:Posttranslational modification, protein turnover, chaperones	PF16607.9;PF01302.29;PF00443.33	CYLD_phos_site;CAP_GLY;UCH	Phosphorylation region of CYLD, unstructured;CAP-Gly domain;Ubiquitin carboxyl-terminal hydrolase	cytoplasmic
ENSRNOP00000020357	Sparcl1	SPARC-like protein 1	-	pep primary_assembly:mRatBN7.2:14:5632569:5663865:1 gene:ENSRNOG00000015093.7 transcript:ENSRNOT00000020357.7 gene_biotype:protein_coding transcript_biotype:protein_coding gene_symbol:Sparcl1 description:SPARC like 1 [Source:RGD Symbol;Acc:2531]	0.7718	-0.3737	0.04264	down	yes	3327.35	4311.41	4329.4	4062.15	4542.68	2811.55	3621	3549.51	BP:regulation of synapse organization;BP:regulation of cellular component organization;BP:regulation of biological process;BP:biological regulation;BP:developmental process;BP:synaptic membrane adhesion;BP:signal transduction;BP:cell-cell adhesion;BP:cellular process;BP:regulation of cellular process;BP:biological_process;BP:cell adhesion;BP:cell-cell adhesion via plasma-membrane adhesion molecul…	GO:0050807;GO:0051128;GO:0050789;GO:0065007;GO:0032502;GO:0099560;GO:0007165;GO:0098609;GO:0009987;GO:0050794;GO:0008150;GO:0007155;GO:0098742;GO:0048856GO:0030312;GO:0045202;GO:0030054;GO:0005615;GO:0098965;GO:0110165;GO:0062023;GO:0031012;GO:0005575;GO:0098978GO:0050840;GO:0003674;GO:0043169;GO:0043167;GO:0005509;GO:0046872;GO:0005518;GO:0044877;GO:0005488	------	------	------	------	ENOG41101WW	S:Function unknown	PF10591.13;PF00050.25;PF09289.14;PF07648.19	SPARC_Ca_bdg;Kazal_1;FOLN;Kazal_2	Secreted protein acidic and rich in cysteine Ca binding region;Kazal-type serine protease inhibitor domain;Follistatin/Osteonectin-like EGF domain;Kazal-type serine protease inhibitor domain	extracellular
ENSRNOP00000025512	RGD1559896	C19h1orf198	498967	pep primary_assembly:mRatBN7.2:19:52604060:52629436:-1 gene:ENSRNOG00000018836.5 transcript:ENSRNOT00000025512.5 gene_biotype:protein_coding transcript_biotype:protein_coding gene_symbol:C19h1orf198 description:similar to human chromosome 1 open reading frame 198 [Source:RGD Symbol;Acc:1559896]	0.8287	-0.2711	0.03133	down	yes	3287.71	3967.07	4223.55	4008.66	3669.02	3172.37	3167.5	3523.27	CC:cellular_component;CC:cytosol;CC:cellular anatomical entity	GO:0005575;GO:0005829;GO:0110165	------	------	------	------	ENOG4111F2J	S:Function unknown	PF15797.9	DUF4706	Domain of unknown function	cytoplasmic
ENSRNOP00000093020	Fam98c	Fam98c	-	pep primary_assembly:mRatBN7.2:1:84452814:84456385:-1 gene:ENSRNOG00000024036.6 transcript:ENSRNOT00000110009.1 gene_biotype:protein_coding transcript_biotype:protein_coding gene_symbol:Fam98c description:family with sequence similarity 98, member C [Source:RGD Symbol;Acc:1303117]	0.8293	-0.27	0.04759	down	yes	3216.58	3878.67	3754.95	4197.52	3683.55	3015.72	3079.14	3554.89	CC:cellular_component;CC:macromolecular complex;CC:tRNA-splicing ligase complex;CC:catalytic complex	GO:0005575;GO:0032991;GO:0072669;GO:1902494	------	------	------	------	ENOG4111GTB	S:Function unknown	PF10239.13	DUF2465	Protein of unknown function	nuclear
ENSRNOP00000069937	Hbb	Hbb	-	pep primary_assembly:mRatBN7.2:1:158218358:158238511:-1 gene:ENSRNOG00000047098.3 transcript:ENSRNOT00000090678.2 gene_biotype:protein_coding transcript_biotype:protein_coding gene_symbol:Hbb description:hemoglobin subunit beta [Source:RGD Symbol;Acc:2783]	4.004	2.001	0.01866	up	yes	5197.51	1297.97	1207.46	1431.72	1254.74	5114.63	4274.61	6203.31	BP:regulation of phosphate metabolic process;BP:regulation of primary metabolic process;BP:regulation of metabolic process;BP:regulation of response to stimulus;BP:renal system process;BP:posttranscriptional regulation of gene expression;BP:cellular oxidant detoxification;BP:positive regulation of biological process;BP:biological regulation;BP:regulation of macromolecule metabolic process;BP:cell…	GO:0019220;GO:0080090;GO:0019222;GO:0048583;GO:0003014;GO:0010608;GO:0098869;GO:0048518;GO:0065007;GO:0060255;GO:0048468;GO:0006446;GO:1990748;GO:0010035;GO:1903706;GO:0010033;GO:0003008;GO:0042325;GO:0000302;GO:0042744;GO:0098754;GO:0050789;GO:1901575;GO:0045646;GO:0002682;GO:0050793;GO:0006810;GO:0009889;GO:0050794;GO:0006950;GO:0008150;GO:0051239;GO:0030097;GO:0051234;GO:0080134;GO:0080135;GO:…	K13823	HBB	rno05143;rno05144	African trypanosomiasis;Malaria	COG1018	C:Energy production and conversion	PF00042.26	Globin	Globin	cytoplasmic
ENSRNOP00000029319	AABR07060872.1	Ig kappa chain V region	-	pep primary_assembly:mRatBN7.2:4:102620067:102688488:1 gene:ENSRNOG00000049829.3 transcript:ENSRNOT00000031991.8 gene_biotype:protein_coding transcript_biotype:protein_coding gene_symbol:AABR07060872.1	4.091	2.032	0.04733	up	yes	5110.5	1249.21	1413.53	873.531	1460.59	6291.53	3298.29	5741.66	BP:immune system process;BP:response to stimulus;BP:biological_process;BP:adaptive immune response;BP:immune responseCC:macromolecular complex;CC:extracellular space;CC:cellular_component;CC:immunoglobulin complex;CC:cellular anatomical entity	GO:0002376;GO:0050896;GO:0008150;GO:0002250;GO:0006955GO:0032991;GO:0005615;GO:0005575;GO:0019814;GO:0110165	------	------	------	------	ENOG41115Q6	S:Function unknown	PF07654.19;PF07686.21;PF13927.10;PF00047.29;PF13895.10;PF07679.20	C1-set;V-set;Ig_3;ig;Ig_2;I-set	Immunoglobulin C1-set domain;Immunoglobulin V-set domain;Immunoglobulin domain;Immunoglobulin domain;Immunoglobulin domain;Immunoglobulin I-set domain	cytoplasmic
ENSRNOP00000080482	Dlgap2	Dlgap2	-	pep primary_assembly:mRatBN7.2:16:74791509:75496407:-1 gene:ENSRNOG00000012573.7 transcript:ENSRNOT00000117188.1 gene_biotype:protein_coding transcript_biotype:protein_coding gene_symbol:Dlgap2 description:DLG associated protein 2 [Source:RGD Symbol;Acc:620224]	1.239	0.3092	0.03624	up	yes	3057.51	2467.4	2305.17	2715.98	2381.06	2800.23	3286.76	3085.53	BP:chemical synaptic transmission;BP:modulation of synaptic transmission;BP:cell-cell signaling;BP:regulation of signaling;BP:neuron-neuron synaptic transmission;BP:regulation of cell communication;BP:regulation of biological process;BP:biological regulation;BP:regulation of trans-synaptic signaling;BP:cellular process;BP:regulation of cellular process;BP:biological_process;BP:cell communication;…	GO:0007268;GO:0050804;GO:0007267;GO:0023051;GO:0007270;GO:0010646;GO:0050789;GO:0065007;GO:0099177;GO:0009987;GO:0050794;GO:0008150;GO:0007154;GO:0098916;GO:0023052;GO:0099537;GO:0099536GO:0098590;GO:0099512;GO:0099513;GO:0030425;GO:0043229;GO:0043228;GO:0030054;GO:0097060;GO:0099080;GO:0045202;GO:0016020;GO:0044309;GO:0043226;GO:0098794;GO:0099092;GO:0043005;GO:0110165;GO:0099091;GO:0005883;GO:0…	------	------	------	------	ENOG4111JKV	S:Function unknown	PF03359.17	GKAP	Guanylate-kinase-associated protein	cytoplasmic
ENSRNOP00000061062	Reep1	Receptor expression-enhancing protein	362384	pep primary_assembly:mRatBN7.2:4:103746142:103862338:1 gene:ENSRNOG00000008481.7 transcript:ENSRNOT00000064772.2 gene_biotype:protein_coding transcript_biotype:protein_coding gene_symbol:Reep1 description:receptor accessory protein 1 [Source:RGD Symbol;Acc:1305230]	1.209	0.2738	0.01961	up	yes	2983.76	2468.08	2492.11	2503.78	2408.36	3160.93	2903.48	2886.87	BP:protein localization;BP:regulation of cellular localization;BP:regulation of transport;BP:regulation of intracellular transport;BP:regulation of localization;BP:endoplasmic reticulum tubular network organization;BP:cellular component organization or biogenesis;BP:protein insertion into membrane;BP:cellular macromolecule localization;BP:endoplasmic reticulum organization;BP:cellular component o…	GO:0008104;GO:0060341;GO:0051049;GO:0032386;GO:0032879;GO:0071786;GO:0071840;GO:0051205;GO:0070727;GO:0007029;GO:0016043;GO:0050789;GO:0065007;GO:0033036;GO:0009987;GO:0050794;GO:0045184;GO:0008150;GO:0072657;GO:0051668;GO:0051234;GO:0051179;GO:0051641;GO:0006996;GO:0090150GO:0099512;GO:0005783;GO:0005789;GO:0043229;GO:0043227;GO:0043226;GO:0099513;GO:0005737;GO:0099080;GO:0071782;GO:0031090;GO:0…	K17338	REEP1_2_3_4	------	------	COG5052	U:Intracellular trafficking, secretion, and vesicular transport	PF03134.23	TB2_DP1_HVA22	TB2/DP1, HVA22 family	ER
ENSRNOP00000014267	Ca1	Carbonic anhydrase 1	310218	pep primary_assembly:mRatBN7.2:2:86861897:86872208:1 gene:ENSRNOG00000010698.6 transcript:ENSRNOT00000014267.6 gene_biotype:protein_coding transcript_biotype:protein_coding gene_symbol:Car1 description:carbonic anhydrase 1 [Source:RGD Symbol;Acc:1309780]	7.66	2.937	0.03031	up	yes	4735.67	618.255	428.771	551.07	874.922	4305.68	3666.89	6234.45	BP:one-carbon metabolic process;BP:cellular process;BP:biological_process;BP:metabolic process;BP:cellular metabolic process;BP:small molecule metabolic processCC:cytoplasm;CC:cellular anatomical entity;CC:cellular_componentMF:cyanamide hydratase activity;MF:molecular_function;MF:binding;MF:cation binding;MF:transition metal ion binding;MF:lyase activity;MF:zinc ion binding;MF:ion binding;MF:carb…	GO:0006730;GO:0009987;GO:0008150;GO:0008152;GO:0044237;GO:0044281GO:0005737;GO:0110165;GO:0005575GO:0018820;GO:0003674;GO:0005488;GO:0043169;GO:0046914;GO:0016829;GO:0008270;GO:0043167;GO:0004089;GO:0004064;GO:0016787;GO:0052689;GO:0003824;GO:0016788;GO:0046872;GO:0016835;GO:0016836	K01672	CA	rno01100;rno00910	Metabolic pathways;Nitrogen metabolism	COG3338	S:Function unknown	PF00194.25	Carb_anhydrase	Eukaryotic-type carbonic anhydrase	cytoplasmic
ENSRNOP00000045637	Tf	Serotransferrin	24825	pep primary_assembly:mRatBN7.2:8:103789784:103816511:-1 gene:ENSRNOG00000030625.7 transcript:ENSRNOT00000045628.6 gene_biotype:protein_coding transcript_biotype:protein_coding gene_symbol:Tf description:transferrin [Source:RGD Symbol;Acc:3845]	2.648	1.405	0.01532	up	yes	3812.15	1439.85	650.516	2192.7	1476.35	4286.48	3213.71	3936.27	BP:regulation of phosphate metabolic process;BP:regulation of primary metabolic process;BP:antimicrobial humoral response;BP:antibacterial humoral response;BP:regulation of transport;BP:response to iron ion;BP:iron ion transport;BP:signal transduction;BP:inorganic ion homeostasis;BP:positive regulation of receptor-mediated endocytosis;BP:myeloid leukocyte differentiation;BP:cellular component org…	GO:0019220;GO:0080090;GO:0019730;GO:0019731;GO:0051049;GO:0010039;GO:0006826;GO:0007165;GO:0098771;GO:0048260;GO:0002573;GO:0071840;GO:0051716;GO:0010035;GO:0043207;GO:0048869;GO:0000165;GO:0044419;GO:0010720;GO:0048518;GO:0050801;GO:0019725;GO:0051050;GO:0060255;GO:1901701;GO:0051591;GO:0010038;GO:2001141;GO:0051707;GO:0010033;GO:0042325;GO:0042327;GO:0009607;GO:0009605;GO:0060395;GO:0010243;GO:…	K14736	TF	rno04066;rno04978;rno04216;rno04350	HIF-1 signaling pathway;Mineral absorption;Ferroptosis;TGF-beta signaling pathway	ENOG410XQ36	O:Posttranslational modification, protein turnover, chaperones	PF00405.21;PF12974.11	Transferrin;Phosphonate-bd	Transferrin;ABC transporter, phosphonate, periplasmic substrate-binding protein	lysosomal
ENSRNOP00000073055	Adgra1	Adgra1	-	pep primary_assembly:mRatBN7.2:1:194629726:194672550:1 gene:ENSRNOG00000054955.2 transcript:ENSRNOT00000085921.2 gene_biotype:protein_coding transcript_biotype:protein_coding gene_symbol:Adgra1 description:adhesion G protein-coupled receptor A1 [Source:RGD Symbol;Acc:1308241]	0.7522	-0.4108	0.04028	down	yes	2086.85	2774.32	2634.12	2713.51	2975.32	2442.28	1886.53	1931.75	BP:cellular process;BP:regulation of cellular process;BP:biological regulation;BP:signal transduction;BP:cell surface receptor signaling pathway;BP:biological_process;BP:regulation of biological processCC:membrane;CC:cellular_component;CC:cellular anatomical entityMF:G-protein coupled receptor activity;MF:signaling receptor activity;MF:molecular transducer activity;MF:transmembrane signaling rece…	GO:0009987;GO:0050794;GO:0065007;GO:0007165;GO:0007166;GO:0008150;GO:0050789GO:0016020;GO:0005575;GO:0110165GO:0004930;GO:0038023;GO:0060089;GO:0004888;GO:0003674	K08460	ADGRA1, GPR123	------	------	COG4886	S:Function unknown	PF00002.28	7tm_2	7 transmembrane receptor	plasma membrane
ENSRNOP00000028375	G6pc3	Glucose-6-phosphatase	-	pep primary_assembly:mRatBN7.2:10:87147042:87151221:1 gene:ENSRNOG00000020902.6 transcript:ENSRNOT00000028375.6 gene_biotype:protein_coding transcript_biotype:protein_coding gene_symbol:G6pc3 description:glucose 6 phosphatase catalytic subunit 3 [Source:RGD Symbol;Acc:727875]	0.6351	-0.6549	0.005688	down	yes	1876	2953.87	2856.71	2816.3	3188.6	1600.94	2117.41	1909.66	BP:monosaccharide biosynthetic process;BP:small molecule metabolic process;BP:small molecule biosynthetic process;BP:glucose-6-phosphate transport;BP:organic substance biosynthetic process;BP:organic substance metabolic process;BP:organic substance transport;BP:carbohydrate derivative transport;BP:transport;BP:organophosphate ester transport;BP:cellular process;BP:hexose metabolic process;BP:hexo…	GO:0046364;GO:0044281;GO:0044283;GO:0015760;GO:1901576;GO:0071704;GO:0071702;GO:1901264;GO:0006810;GO:0015748;GO:0009987;GO:0019318;GO:0019319;GO:0009058;GO:0051156;GO:0015712;GO:0008152;GO:0051234;GO:0044238;GO:0051179;GO:0005975;GO:0005996;GO:1901135;GO:0044237;GO:0016051;GO:0006796;GO:0006094;GO:0006793;GO:0019637;GO:0008150;GO:0006006GO:0005783;GO:0005789;GO:0043229;GO:0043227;GO:0043226;GO:0…	K01084	G6PC	rno00500;rno04910;rno04922;rno04152;rno04151;rno01100;rno00052;rno04068;rno04920;rno04973;rno04931;rno00010	Starch and sucrose metabolism;Insulin signaling pathway;Glucagon signaling pathway;AMPK signaling pathway;PI3K-Akt signaling pathway;Metabolic pathways;Galactose metabolism;FoxO signaling pathway;Adipocytokine signaling pathway;Carbohydrate digestion and absorption;Insulin resistance;Glycolysis / Gluconeogenesis	ENOG4110AJ7	I:Lipid transport and metabolism	PF01569.25	PAP2	PAP2 superfamily	ER
ENSRNOP00000020196	Hp	Haptoglobin	-	pep primary_assembly:mRatBN7.2:19:37539627:37542488:-1 gene:ENSRNOG00000014964.9 transcript:ENSRNOT00000020197.7 gene_biotype:protein_coding transcript_biotype:protein_coding gene_symbol:Hp description:haptoglobin [Source:RGD Symbol;Acc:2825]	16.8	4.07	0.01133	up	yes	4358.6	259.379	266.234	151.43	360.473	4850.79	3438.4	4786.6	BP:response to magnesium ion;BP:regulation of metabolic process;BP:signal transduction;BP:cell surface receptor signaling pathway;BP:response to peptide hormone;BP:regulation of hydrogen peroxide metabolic process;BP:response to external biotic stimulus;BP:response to bacterium;BP:interspecies interaction between organisms;BP:negative regulation of hydrogen peroxide metabolic process;BP:animal or…	GO:0032026;GO:0019222;GO:0007165;GO:0007166;GO:0043434;GO:0010310;GO:0043207;GO:0009617;GO:0044419;GO:0010727;GO:0048513;GO:0048519;GO:1902074;GO:0031960;GO:0003006;GO:0007283;GO:0010038;GO:1901564;GO:0031100;GO:0010035;GO:0051707;GO:0010033;GO:0009607;GO:0009605;GO:0034284;GO:0019538;GO:0010243;GO:0031667;GO:0002376;GO:0060416;GO:0009894;GO:0009895;GO:0009892;GO:0000302;GO:0006807;GO:0042742;GO:…	K16142	HP	------	------	COG5640	E:Amino acid transport and metabolism	PF00089.30	Trypsin	Trypsin	ER
ENSRNOP00000012577	Serpina1	Serpina1	-	pep primary_assembly:mRatBN7.2:6:122866312:122871787:-1 gene:ENSRNOG00000032669.6 transcript:ENSRNOT00000012577.7 gene_biotype:protein_coding transcript_biotype:protein_coding gene_symbol:Serpina1 description:serpin family A member 1 [Source:RGD Symbol;Acc:3326]	5.498	2.459	0.02419	up	yes	3731.39	678.667	697.767	535.332	802.903	4667.09	2929.11	3597.97	BP:inflammatory response;BP:acute inflammatory response;BP:response to organic cyclic compound;BP:response to estradiol;BP:response to hypoxia;BP:response to external biotic stimulus;BP:response to lipid;BP:response to chromate;BP:response to salt;BP:response to cytokine;BP:response to lead ion;BP:response to lipopolysaccharide;BP:defense response;BP:acute-phase response;BP:response to stress;BP:…	GO:0006954;GO:0002526;GO:0014070;GO:0032355;GO:0001666;GO:0043207;GO:0033993;GO:0046687;GO:1902074;GO:0034097;GO:0010288;GO:0032496;GO:0006952;GO:0006953;GO:0006950;GO:0008150;GO:0042221;GO:0010035;GO:0010033;GO:0034014;GO:0070482;GO:1901700;GO:0009628;GO:0009607;GO:0009605;GO:0036293;GO:0050896;GO:0010038;GO:0033986;GO:0002237;GO:0097305GO:0043229;GO:0043227;GO:0043226;GO:0005783;GO:0005615;GO:0…	K03984	SERPINA1, AAT	rno04610	Complement and coagulation cascades	COG4826	K:Transcription	PF00079.24	Serpin	Serpin	extracellular
ENSRNOP00000013563	Sdcbp	Sdcbp	-	pep primary_assembly:mRatBN7.2:5:19489967:19517187:1 gene:ENSRNOG00000009683.8 transcript:ENSRNOT00000013563.8 gene_biotype:protein_coding transcript_biotype:protein_coding gene_symbol:Sdcbp description:syndecan binding protein [Source:RGD Symbol;Acc:621497]	0.8185	-0.2889	0.02965	down	yes	1972.26	2409.52	2340.98	2503.21	2384.38	1775.73	2068.79	2072.27	BP:regulation of phosphate metabolic process;BP:regulation of primary metabolic process;BP:regulation of metabolic process;BP:negative regulation of proteasomal ubiquitin-dependent protein catabolic process;BP:regulation of transport;BP:presynapse assembly;BP:regulation of response to stimulus;BP:signal transduction;BP:negative regulation of receptor-mediated endocytosis;BP:negative regulation of…	GO:0019220;GO:0080090;GO:0019222;GO:0032435;GO:0051049;GO:0099054;GO:0048583;GO:0007165;GO:0048261;GO:0010605;GO:0032434;GO:0009966;GO:0009967;GO:0099172;GO:1901799;GO:0048518;GO:0048519;GO:0042127;GO:0048584;GO:0022607;GO:0051051;GO:0051050;GO:0060255;GO:0030162;GO:2001141;GO:1901564;GO:1903541;GO:0030511;GO:1903543;GO:0042325;GO:0042327;GO:0010638;GO:0019538;GO:0009894;GO:0009895;GO:0009892;GO:…	K17254	SDCBP	------	------	ENOG410YNPQ	U:Intracellular trafficking, secretion, and vesicular transport	PF00595.28;PF17820.5;PF13180.10	PDZ;PDZ_6;PDZ_2	PDZ domain;PDZ domain;PDZ domain	cytoplasmic
ENSRNOP00000044720	Gstm3	Glutathione transferase	-	pep primary_assembly:mRatBN7.2:2:195607289:195612475:-1 gene:ENSRNOG00000019058.3 transcript:ENSRNOT00000051261.7 gene_biotype:protein_coding transcript_biotype:protein_coding gene_symbol:Gstm3 description:glutathione S-transferase mu 3 [Source:RGD Symbol;Acc:620381]	0.7441	-0.4264	0.00626	down	yes	1865.17	2506.74	2665.15	2350.71	2504.37	1798.47	2021.8	1775.24	BP:response to xenobiotic stimulus;BP:cellular response to chemical stimulus;BP:response to organic cyclic compound;BP:cellular response to stimulus;BP:response to external biotic stimulus;BP:response to bacterium;BP:interspecies interaction between organisms;BP:cellular response to organic substance;BP:cellular process;BP:biological_process;BP:response to chemical;BP:response to other organism;B…	GO:0009410;GO:0070887;GO:0014070;GO:0051716;GO:0043207;GO:0009617;GO:0044419;GO:0071310;GO:0009987;GO:0008150;GO:0042221;GO:0051707;GO:0010033;GO:0009607;GO:0009605;GO:0071407;GO:0071466;GO:0050896GO:0005737;GO:0045171;GO:0110165;GO:0005829;GO:0005575GO:0019899;GO:0003674;GO:0005488;GO:0004364;GO:0016740;GO:0043167;GO:0016765;GO:0042803;GO:0043168;GO:0003824;GO:0042802;GO:0005515;GO:0046983;GO:00…	K00799	GST, gst	rno01524;rno00980;rno00982;rno00983;rno01100;rno05418;rno05225;rno05204;rno00480;rno05207;rno05200;rno05208	Platinum drug resistance;Metabolism of xenobiotics by cytochrome P450;Drug metabolism - cytochrome P450;Drug metabolism - other enzymes;Metabolic pathways;Fluid shear stress and atherosclerosis;Hepatocellular carcinoma;Chemical carcinogenesis - DNA adducts;Glutathione metabolism;Chemical carcinogenesis - receptor activation;Pathways in cancer;Chemical carcinogenesis - reactive oxygen species	ENOG4110YU0	O:Posttranslational modification, protein turnover, chaperones	PF00043.29;PF02798.24;PF14497.10	GST_C;GST_N;GST_C_3	Glutathione S-transferase, C-terminal domain;Glutathione S-transferase, N-terminal domain;Glutathione S-transferase, C-terminal domain	cytoplasmic
ENSRNOP00000073719	AABR07025928.1	KH type-2 domain-containing protein	-	pep primary_assembly:mRatBN7.2:4:51682224:51682961:1 gene:ENSRNOG00000056660.2 transcript:ENSRNOT00000086141.2 gene_biotype:protein_coding transcript_biotype:protein_coding gene_symbol:AABR07025928.1	1.203	0.2666	0.02987	up	yes	2363.88	1965.43	1980.35	2111	1804.94	2442.63	2345.52	2303.49	BP:regulation of microtubule polymerization or depolymerization;BP:positive regulation of apoptotic signaling pathway;BP:positive regulation of microtubule polymerization or depolymerization;BP:regulation of microtubule polymerization;BP:positive regulation of microtubule polymerization;BP:regulation of apoptotic signaling pathway;BP:regulation of base-excision repair;BP:negative regulation of re…	GO:0031110;GO:2001235;GO:0031112;GO:0031113;GO:0031116;GO:2001233;GO:1905051;GO:0048585;GO:0048584;GO:0048583;GO:0017148;GO:0071840;GO:0080090;GO:0051716;GO:0010605;GO:0019222;GO:0071704;GO:0009966;GO:0009967;GO:0051495;GO:0051493;GO:0070663;GO:0034248;GO:0048518;GO:0002682;GO:0042127;GO:0006284;GO:0051054;GO:0006282;GO:0051052;GO:0006281;GO:0060255;GO:0042129;GO:0006807;GO:0043043;GO:0010035;GO:…	K02985	RP-S3e, RPS3	rno05132;rno03010;rno05171	Salmonella infection;Ribosome;Coronavirus disease - COVID-19	COG0092	J:Translation, ribosomal structure and biogenesis	PF07650.21	KH_2	KH domain	cytoplasmic
ENSRNOP00000065206	Apoa1	Apolipoprotein A-I	25081	pep primary_assembly:mRatBN7.2:8:46527144:46529035:1 gene:ENSRNOG00000045679.3 transcript:ENSRNOT00000074357.3 gene_biotype:protein_coding transcript_biotype:protein_coding gene_symbol:Apoa1 description:apolipoprotein A1 [Source:RGD Symbol;Acc:2130]	6.055	2.598	0.04564	up	yes	3700.56	611.163	721.495	467.583	644.411	4670.67	2352.85	4078.15	BP:negative regulation of heterotypic cell-cell adhesion;BP:regulation of heterotypic cell-cell adhesion;BP:regulation of phosphate metabolic process;BP:regulation of primary metabolic process;BP:regulation of metabolic process;BP:regulation of transport;BP:negative regulation of response to stimulus;BP:negative regulation of tumor necrosis factor-mediated signaling pathway;BP:regulation of tumor…	GO:0034115;GO:0034114;GO:0019220;GO:0080090;GO:0019222;GO:0051049;GO:0048585;GO:0010804;GO:0010803;GO:0031348;GO:0007162;GO:0007165;GO:0055091;GO:0019915;GO:1901362;GO:0071840;GO:0032231;GO:0050728;GO:0032233;GO:0010605;GO:0009968;GO:0045785;GO:0009966;GO:0009967;GO:0051495;GO:0032101;GO:0051493;GO:0050727;GO:0018193;GO:0033043;GO:0051246;GO:0048513;GO:0045834;GO:0048518;GO:0048519;GO:0010875;GO:…	K08757	APOA1	rno05143;rno05417;rno03320;rno04975;rno04977;rno04979	African trypanosomiasis;Lipid and atherosclerosis;PPAR signaling pathway;Fat digestion and absorption;Vitamin digestion and absorption;Cholesterol metabolism	ENOG410YGQ6	O:Posttranslational modification, protein turnover, chaperones	PF01442.22	Apolipoprotein	Apolipoprotein A1/A4/E domain	extracellular
ENSRNOP00000045475	Atn1	Atn1	29515	pep primary_assembly:mRatBN7.2:4:157551276:157568132:-1 gene:ENSRNOG00000060594.2 transcript:ENSRNOT00000051841.5 gene_biotype:protein_coding transcript_biotype:protein_coding gene_symbol:Atn1 description:atrophin 1 [Source:RGD Symbol;Acc:61832]	0.5805	-0.7846	0.01104	down	yes	1578.63	2719.32	3035.88	2417.59	2704.5	1545.19	1281.75	1908.96	BP:regulation of primary metabolic process;BP:developmental growth;BP:male gonad development;BP:establishment or maintenance of cell polarity;BP:multicellular organism growth;BP:negative regulation of macromolecule metabolic process;BP:regulation of metabolic process;BP:regulation of neuron differentiation;BP:animal organ development;BP:negative regulation of biological process;BP:cell killing;BP…	GO:0080090;GO:0048589;GO:0008584;GO:0007163;GO:0035264;GO:0010605;GO:0019222;GO:0045664;GO:0048513;GO:0048519;GO:0001906;GO:0060255;GO:0003006;GO:0007283;GO:2001141;GO:0016477;GO:0009605;GO:0048870;GO:0031667;GO:0009892;GO:0009890;GO:0050789;GO:0032094;GO:0008406;GO:0065007;GO:0050793;GO:0009889;GO:0050794;GO:0012501;GO:0008150;GO:0050896;GO:0006355;GO:0010556;GO:0010558;GO:0009791;GO:0030011;GO:…	K05626	DRPLA	------	------	ENOG410ZIND	K:Transcription	PF03154.19	Atrophin-1	Atrophin-1 family	cytoplasmic
ENSRNOP00000020663	Ppp2cb	Serine/threonine-protein phosphatase 2A catalytic subunit beta isoform	24673	pep primary_assembly:mRatBN7.2:16:58558122:58579576:-1 gene:ENSRNOG00000015182.7 transcript:ENSRNOT00000020663.4 gene_biotype:protein_coding transcript_biotype:protein_coding gene_symbol:Ppp2cb description:protein phosphatase 2 catalytic subunit beta [Source:RGD Symbol;Acc:3381]	1.221	0.2881	0.04166	up	yes	2332.8	1909.82	2109.81	1806.38	1813.28	2504.64	2151.04	2342.72	BP:regulation of primary metabolic process;BP:regulation of metabolic process;BP:protein dephosphorylation;BP:negative regulation of response to stimulus;BP:negative regulation of tumor necrosis factor-mediated signaling pathway;BP:regulation of tumor necrosis factor-mediated signaling pathway;BP:mitochondrion organization;BP:cellular response to stimulus;BP:negative regulation of macromolecule m…	GO:0080090;GO:0019222;GO:0006470;GO:0048585;GO:0010804;GO:0010803;GO:0007005;GO:0051716;GO:0010605;GO:0009968;GO:0009966;GO:0044093;GO:0044092;GO:0048519;GO:0051056;GO:0060255;GO:0048583;GO:0051058;GO:0030163;GO:0010038;GO:2001141;GO:0010035;GO:0010033;GO:1901565;GO:1901564;GO:0019538;GO:0033554;GO:0010648;GO:0051252;GO:0009892;GO:1904526;GO:0009890;GO:0006950;GO:1904528;GO:0000302;GO:0010629;GO:…	K04382	PPP2C	rno05142;rno04110;rno04140;rno04071;rno04151;rno04350;rno04152;rno03015;rno04136;rno04261;rno04114;rno04728;rno04660;rno05160;rno04730;rno05165;rno04390;rno04530	Chagas disease;Cell cycle;Autophagy - animal;Sphingolipid signaling pathway;PI3K-Akt signaling pathway;TGF-beta signaling pathway;AMPK signaling pathway;mRNA surveillance pathway;Autophagy - other;Adrenergic signaling in cardiomyocytes;Oocyte meiosis;Dopaminergic synapse;T cell receptor signaling pathway;Hepatitis C;Long-term depression;Human papillomavirus infection;Hippo signaling pathway;Tight…	COG0639	S:Function unknown	PF00149.32	Metallophos	Calcineurin-like phosphoesterase	cytoplasmic
ENSRNOP00000019637	Pde5a	Phosphodiesterase	-	pep primary_assembly:mRatBN7.2:2:210859419:210999701:1 gene:ENSRNOG00000014443.6 transcript:ENSRNOT00000019638.5 gene_biotype:protein_coding transcript_biotype:protein_coding gene_symbol:Pde5a description:phosphodiesterase 5A [Source:RGD Symbol;Acc:620995]	0.7843	-0.3505	0.002622	down	yes	1670.37	2129.66	2117.41	2050.67	2220.91	1605.15	1642.77	1763.2	BP:negative regulation of T cell proliferation;BP:positive regulation of vasoconstriction;BP:regulation of phosphate metabolic process;BP:regulation of primary metabolic process;BP:regulation of metabolic process;BP:positive regulation of reproductive process;BP:short-term memory;BP:positive regulation of response to stimulus;BP:regulation of response to stimulus;BP:regulation of vasoconstriction…	GO:0042130;GO:0045907;GO:0019220;GO:0080090;GO:0019222;GO:2000243;GO:0007614;GO:0048584;GO:0048583;GO:0019229;GO:0007610;GO:0007611;GO:0009166;GO:0007162;GO:0003013;GO:0045988;GO:0007165;GO:0003018;GO:0009214;GO:0034655;GO:1901360;GO:0046434;GO:0043065;GO:0050729;GO:0010604;GO:0043207;GO:0009966;GO:0009967;GO:0043067;GO:0052652;GO:0055117;GO:0044093;GO:0048518;GO:0065007;GO:0046483;GO:0010749;GO:…	K13762	PDE5	rno04022;rno00230;rno01100	cGMP-PKG signaling pathway;Purine metabolism;Metabolic pathways	ENOG410XRI7	U:Intracellular trafficking, secretion, and vesicular transport	PF00233.23;PF01590.30;PF13185.10	PDEase_I;GAF;GAF_2	3'5'-cyclic nucleotide phosphodiesterase;GAF domain;GAF domain	cytoplasmic
ENSRNOP00000077626	Nudt4	Nudt4	-	pep primary_assembly:mRatBN7.2:7:30188100:30193778:-1 gene:ENSRNOG00000009094.5 transcript:ENSRNOT00000105881.1 gene_biotype:protein_coding transcript_biotype:protein_coding gene_symbol:Nudt4 description:nudix hydrolase 4 [Source:RGD Symbol;Acc:621355]	1.35	0.433	0.03739	up	yes	1982.54	1468.4	1400.2	1714.58	1290.44	2110.36	1922.61	1914.64	BP:organophosphate catabolic process;BP:nucleotide catabolic process;BP:glycerolipid metabolic process;BP:small molecule metabolic process;BP:organic cyclic compound metabolic process;BP:organic cyclic compound catabolic process;BP:organonitrogen compound catabolic process;BP:diadenosine polyphosphate catabolic process;BP:phosphatidylinositol metabolic process;BP:heterocycle metabolic process;BP:…	GO:0046434;GO:0009166;GO:0046486;GO:0044281;GO:1901360;GO:1901361;GO:1901565;GO:0015961;GO:0046488;GO:0046483;GO:1901564;GO:0043647;GO:0006163;GO:0019439;GO:0006807;GO:0006195;GO:1901575;GO:0019637;GO:0006629;GO:0006139;GO:0009154;GO:0046700;GO:0009261;GO:0008150;GO:0008152;GO:0034655;GO:0009150;GO:0044270;GO:1901292;GO:0006753;GO:1901615;GO:0044248;GO:0034641;GO:0009259;GO:1901908;GO:1901909;GO:…	K07766	E3.6.1.52	------	------	COG0494;ENOG4111I7R	L:Replication, recombination and repair;	PF00293.32	NUDIX	NUDIX domain	cytoplasmic
ENSRNOP00000040010	Hbe1	Hbe1	293267	pep primary_assembly:mRatBN7.2:1:158282936:158284391:-1 gene:ENSRNOG00000029286.5 transcript:ENSRNOT00000043719.5 gene_biotype:protein_coding transcript_biotype:protein_coding gene_symbol:Hbe1 description:hemoglobin subunit epsilon 1 [Source:RGD Symbol;Acc:1305115]	7.606	2.927	0.02551	up	yes	3012.76	396.097	234.306	388.541	565.443	2993.93	2225.3	3819.07	BP:negative regulation of metabolic process;BP:regulation of primary metabolic process;BP:regulation of metabolic process;BP:negative regulation of cellular biosynthetic process;BP:regulation of cellular biosynthetic process;BP:negative regulation of cellular metabolic process;BP:regulation of cellular metabolic process;BP:cellular catabolic process;BP:hydrogen peroxide catabolic process;BP:detox…	GO:0009892;GO:0080090;GO:0019222;GO:0031327;GO:0031326;GO:0031324;GO:0031323;GO:0044248;GO:0042744;GO:0098754;GO:0014070;GO:1901575;GO:0010605;GO:0009890;GO:0000122;GO:0009056;GO:0050896;GO:0010033;GO:0050789;GO:0098869;GO:0019219;GO:0010556;GO:0065007;GO:0019755;GO:0042743;GO:0048519;GO:0010468;GO:0015671;GO:0015670;GO:0006810;GO:0045934;GO:0060255;GO:0009987;GO:0009889;GO:0072593;GO:0050794;GO:…	K13825	HBE	------	------	COG1018	O:Posttranslational modification, protein turnover, chaperones	PF00042.26	Globin	Globin	cytoplasmic
ENSRNOP00000081763	Hbe1l-ps1	GLOBIN domain-containing protein	-	pep primary_assembly:mRatBN7.2:1:158266601:158267985:-1 gene:ENSRNOG00000070394.1 transcript:ENSRNOT00000100068.1 gene_biotype:protein_coding transcript_biotype:protein_coding gene_symbol:Hbe1l-ps1 description:hemoglobin subunit epsilon 1 like, pseudogene 1 [Source:RGD Symbol;Acc:1591909]	5.634	2.494	0.03757	up	yes	2837.39	503.652	479.175	506.933	524.847	2683.48	2117.92	3710.76	BP:cellular catabolic process;BP:hydrogen peroxide catabolic process;BP:detoxification;BP:organic substance catabolic process;BP:cellular oxidant detoxification;BP:organic substance metabolic process;BP:cellular process;BP:reactive oxygen species metabolic process;BP:cellular detoxification;BP:biological_process;BP:metabolic process;BP:catabolic process;BP:cellular metabolic process;BP:hydrogen p…	GO:0044248;GO:0042744;GO:0098754;GO:1901575;GO:0098869;GO:0071704;GO:0009987;GO:0072593;GO:1990748;GO:0008150;GO:0008152;GO:0009056;GO:0044237;GO:0042743GO:0005833;GO:0032991;GO:0005575;GO:0031838GO:0005344;GO:0003674;GO:0005488;GO:0043167;GO:1901363;GO:0043169;GO:0046872;GO:0020037;GO:0031721;GO:0036094;GO:0019825;GO:0046906;GO:0043177;GO:0097159;GO:0030492;GO:0005515;GO:0140104	K13825	HBE	------	------	COG1018	F:Nucleotide transport and metabolism	PF00042.26	Globin	Globin	cytoplasmic
ENSRNOP00000012342	Cnr2	Cannabinoid receptor 2	57302	pep primary_assembly:mRatBN7.2:5:148148519:148151548:1 gene:ENSRNOG00000009260.6 transcript:ENSRNOT00000012342.5 gene_biotype:protein_coding transcript_biotype:protein_coding gene_symbol:Cnr2 description:cannabinoid receptor 2 [Source:RGD Symbol;Acc:619713]	0.6669	-0.5845	0.02295	down	yes	1281.91	1922.15	1742.55	2182.28	1841.61	1303.63	1394.72	1147.38	BP:regulation of metabolic process;BP:signal transduction;BP:cell chemotaxis;BP:taxis;BP:regulation of action potential;BP:regulation of trans-synaptic signaling;BP:biological regulation;BP:leukocyte chemotaxis;BP:chemotaxis;BP:response to organic substance;BP:cell migration;BP:response to biotic stimulus;BP:response to external stimulus;BP:cell motility;BP:response to organonitrogen compound;BP:…	GO:0019222;GO:0007165;GO:0060326;GO:0042330;GO:0098900;GO:0099177;GO:0065007;GO:0030595;GO:0006935;GO:0010033;GO:0016477;GO:0009607;GO:0009605;GO:0048870;GO:0010243;GO:0032229;GO:0032228;GO:0002376;GO:0033003;GO:0033004;GO:0042391;GO:0032496;GO:0050789;GO:0014075;GO:0007188;GO:0007189;GO:0002682;GO:0002683;GO:0065008;GO:0007186;GO:0050794;GO:0006952;GO:0006950;GO:0008150;GO:0006954;GO:0043207;GO:…	K04278	CNR2	rno04080	Neuroactive ligand-receptor interaction	ENOG410XRW9	S:Function unknown	PF00001.25;PF13853.10	7tm_1;7tm_4	7 transmembrane receptor;Olfactory receptor	cytoplasmic
ENSRNOP00000060007	Fga	Fibrinogen alpha chain	361969	pep primary_assembly:mRatBN7.2:2:168374120:168381528:1 gene:ENSRNOG00000024848.8 transcript:ENSRNOT00000064091.4 gene_biotype:protein_coding transcript_biotype:protein_coding gene_symbol:Fga description:fibrinogen alpha chain [Source:RGD Symbol;Acc:2603]	9.607	3.264	0.01346	up	yes	2869.12	298.639	337.889	263.422	294.604	2280.26	3302.54	3024.56	BP:negative regulation of apoptotic signaling pathway;BP:positive regulation of heterotypic cell-cell adhesion;BP:regulation of extrinsic apoptotic signaling pathway;BP:negative regulation of extrinsic apoptotic signaling pathway;BP:hemostasis;BP:regulation of secretion;BP:regulation of apoptotic signaling pathway;BP:regulation of transport;BP:negative regulation of response to stimulus;BP:blood …	GO:2001234;GO:0034116;GO:2001236;GO:2001237;GO:0007599;GO:0051046;GO:2001233;GO:0051049;GO:0048585;GO:0007596;GO:0048583;GO:0019229;GO:0007160;GO:0045907;GO:0016043;GO:0003018;GO:0051716;GO:0009968;GO:0045785;GO:0009966;GO:0009967;GO:0051047;GO:0071310;GO:0044419;GO:1900047;GO:0048518;GO:0048519;GO:0002526;GO:1902074;GO:0031589;GO:0048584;GO:0051050;GO:0051592;GO:0042221;GO:0090277;GO:1904035;GO:…	K03903	FGA	rno04613;rno04610;rno04611;rno05171	Neutrophil extracellular trap formation;Complement and coagulation cascades;Platelet activation;Coronavirus disease - COVID-19	ENOG410ZYS4	U:Intracellular trafficking, secretion, and vesicular transport	PF00147.22;PF08702.14;PF12160.12	Fibrinogen_C;Fib_alpha;Fibrinogen_aC	Fibrinogen beta and gamma chains, C-terminal globular domain;Fibrinogen alpha/beta chain family;Fibrinogen alpha C domain	ER
ENSRNOP00000079541	Kxd1	Ubiquitin-60S ribosomal protein L40	-	pep primary_assembly:mRatBN7.2:16:18906863:18920807:1 gene:ENSRNOG00000019971.5 transcript:ENSRNOT00000108401.1 gene_biotype:protein_coding transcript_biotype:protein_coding gene_symbol:Uba52 description:ubiquitin A-52 residue ribosomal protein fusion product 1 [Source:RGD Symbol;Acc:68344]	2.641	1.401	0.0002397	up	yes	2232.44	845.446	895.292	708.716	932.329	2120.13	2185.9	2391.28	BP:protein modification by small protein conjugation or removal;BP:protein modification by small protein conjugation;BP:organonitrogen compound metabolic process;BP:organonitrogen compound biosynthetic process;BP:protein metabolic process;BP:protein ubiquitination;BP:organic substance biosynthetic process;BP:organic substance catabolic process;BP:macromolecule modification;BP:protein modification…	GO:0070647;GO:0032446;GO:1901564;GO:1901566;GO:0019538;GO:0016567;GO:1901576;GO:1901575;GO:0043412;GO:0036211;GO:0008150;GO:0008152;GO:0051603;GO:0044271;GO:0006518;GO:0043043;GO:0044249;GO:0034641;GO:0002181;GO:0006508;GO:0043687;GO:0009987;GO:0019941;GO:0043604;GO:0043603;GO:0043170;GO:0006807;GO:0043632;GO:0071704;GO:0009058;GO:0009059;GO:0009056;GO:0009057;GO:0044238;GO:0044237;GO:0006412GO:0…	K02927	RP-L40e, RPL40, UBA52	rno05022;rno04140;rno04137;rno05171;rno04120;rno03010;rno05012;rno05167	Pathways of neurodegeneration - multiple diseases;Autophagy - animal;Mitophagy - animal;Coronavirus disease - COVID-19;Ubiquitin mediated proteolysis;Ribosome;Parkinson disease;Kaposi sarcoma-associated herpesvirus infection	COG1552	J:Translation, ribosomal structure and biogenesis	PF00240.27;PF01020.21;PF10241.13;PF11976.12	ubiquitin;Ribosomal_L40e;KxDL;Rad60-SLD	Ubiquitin family;Ribosomal L40e family;Uncharacterized conserved protein;Ubiquitin-2 like Rad60 SUMO-like	cytoplasmic
ENSRNOP00000022958	Sec11c	Signal peptidase complex catalytic subunit SEC11	-	pep primary_assembly:mRatBN7.2:18:59320884:59337364:1 gene:ENSRNOG00000017036.4 transcript:ENSRNOT00000022958.4 gene_biotype:protein_coding transcript_biotype:protein_coding gene_symbol:Sec11c description:SEC11 homolog C, signal peptidase complex subunit [Source:RGD Symbol;Acc:628665]	0.7499	-0.4152	0.02387	down	yes	1277.79	1703.88	1856.5	1562.43	1692.72	1446.08	1212.29	1175	BP:nitrogen compound metabolic process;BP:organic substance metabolic process;BP:proteolysis;BP:signal peptide processing;BP:biological_process;BP:metabolic process;BP:protein processing;BP:organonitrogen compound metabolic process;BP:primary metabolic process;BP:protein maturation;BP:cellular amide metabolic process;BP:protein metabolic process;BP:macromolecule metabolic process;BP:peptide metab…	GO:0006807;GO:0071704;GO:0006508;GO:0006465;GO:0008150;GO:0008152;GO:0016485;GO:1901564;GO:0044238;GO:0051604;GO:0043603;GO:0019538;GO:0043170;GO:0006518GO:0005787;GO:0005789;GO:0031090;GO:0016020;GO:0110165;GO:1902494;GO:1905368;GO:0032991;GO:0005575;GO:0098796GO:0004252;GO:0004175;GO:0003674;GO:0008233;GO:0008236;GO:0016787;GO:0017171;GO:0140096;GO:0003824	K13280	SEC11, sipW	rno03060	Protein export	COG0681	U:Intracellular trafficking, secretion, and vesicular transport	PF00717.27	Peptidase_S24	Peptidase S24-like	cytoplasmic
ENSRNOP00000002465	Sspn	Sspn	500364	pep primary_assembly:mRatBN7.2:4:178897147:178931554:1 gene:ENSRNOG00000001807.5 transcript:ENSRNOT00000002465.5 gene_biotype:protein_coding transcript_biotype:protein_coding gene_symbol:Sspn description:sarcospan [Source:RGD Symbol;Acc:1559723]	0.7106	-0.4929	0.04751	down	yes	1208.54	1700.72	1453.53	1920.81	1727.83	1334.59	1217.59	1073.44	CC:plasma membrane region;CC:intracellular organelle;CC:glycoprotein complex;CC:membrane-bounded organelle;CC:transport vesicle;CC:synaptic membrane;CC:cellular_component;CC:vesicle;CC:cytoplasmic vesicle;CC:membrane;CC:organelle;CC:cellular anatomical entity;CC:sarcolemma;CC:postsynaptic membrane;CC:intracellular vesicle;CC:plasma membrane;CC:macromolecular complex;CC:intracellular membrane-boun…	GO:0098590;GO:0043229;GO:0090665;GO:0043227;GO:0030133;GO:0097060;GO:0005575;GO:0031982;GO:0031410;GO:0016020;GO:0043226;GO:0110165;GO:0042383;GO:0045211;GO:0097708;GO:0005886;GO:0032991;GO:0043231;GO:0098797;GO:0098796;GO:0016010GO:0003674;GO:0005488;GO:0044877	K22194	SSPN	------	------	ENOG4111WM7	S:Function unknown	PF04103.19	CD20	CD20-like family	extracellular
ENSRNOP00000004121	Cd38	ADP-ribosyl cyclase/cyclic ADP-ribose hydrolase 1	25668	pep primary_assembly:mRatBN7.2:14:67172063:67211986:-1 gene:ENSRNOG00000003069.5 transcript:ENSRNOT00000004121.5 gene_biotype:protein_coding transcript_biotype:protein_coding gene_symbol:Cd38 description:CD38 molecule [Source:RGD Symbol;Acc:2303]	0.7953	-0.3304	0.006096	down	yes	1257.61	1581.25	1580.82	1607.67	1555.27	1329.67	1207.11	1236.07	BP:regulation of peptide transport;BP:positive regulation of insulin secretion;BP:positive regulation of vasoconstriction;BP:regulation of primary metabolic process;BP:regulation of secretion;BP:positive regulation of secretion;BP:regulation of transport;BP:positive regulation of response to stimulus;BP:regulation of response to stimulus;BP:regulation of vasoconstriction;BP:muscle system process;…	GO:0090087;GO:0032024;GO:0045907;GO:0080090;GO:0051046;GO:0051047;GO:0051049;GO:0048584;GO:0048583;GO:0019229;GO:0003012;GO:0003013;GO:0007165;GO:0007166;GO:0003018;GO:0010556;GO:0031345;GO:0031344;GO:0010605;GO:0019222;GO:0001666;GO:0070663;GO:0099177;GO:0048518;GO:0048519;GO:0042127;GO:0006936;GO:0051050;GO:0060255;GO:0014820;GO:0014824;GO:0030888;GO:0090276;GO:0090277;GO:0010977;GO:0051129;GO:…	K01242	CD38	rno00760;rno01100;rno04921;rno04020;rno04970;rno04972;rno04640	Nicotinate and nicotinamide metabolism;Metabolic pathways;Oxytocin signaling pathway;Calcium signaling pathway;Salivary secretion;Pancreatic secretion;Hematopoietic cell lineage	ENOG4111W33	S:Function unknown	PF02267.21	Rib_hydrolayse	ADP-ribosyl cyclase	plasma membrane
ENSRNOP00000093820	Tiprl	TIP41-like protein	-	pep primary_assembly:mRatBN7.2:13:77527182:77551806:-1 gene:ENSRNOG00000003048.7 transcript:ENSRNOT00000099145.1 gene_biotype:protein_coding transcript_biotype:protein_coding gene_symbol:Tiprl description:TOR signaling pathway regulator [Source:RGD Symbol;Acc:1310442]	0.8044	-0.314	0.03105	down	yes	1252.51	1557.05	1679.25	1428.85	1563.04	1351.62	1206.84	1199.06	BP:negative regulation of cell cycle process;BP:signal transduction;BP:intracellular signal transduction;BP:regulation of biological process;BP:cellular response to stimulus;BP:negative regulation of cell cycle;BP:DNA integrity checkpoint;BP:regulation of cell cycle process;BP:biological regulation;BP:signal transduction in response to DNA damage;BP:negative regulation of biological process;BP:ce…	GO:0010948;GO:0007165;GO:0035556;GO:0050789;GO:0051716;GO:0045786;GO:0031570;GO:0010564;GO:0065007;GO:0042770;GO:0048519;GO:0009987;GO:0031929;GO:0050794;GO:0006974;GO:1901987;GO:0006950;GO:0008150;GO:1901988;GO:0000077;GO:0000075;GO:0051726;GO:0033554;GO:0050896;GO:0048523GO:0110165;GO:0005829;GO:0005575	K17607	TIPRL, TIP41	------	------	ENOG410XT96	S:Function unknown	PF04176.17	TIP41	TIP41-like family	cytoplasmic
ENSRNOP00000009813	Fgb	Fibrinogen beta chain	-	pep primary_assembly:mRatBN7.2:2:168395884:168402849:-1 gene:ENSRNOG00000007092.8 transcript:ENSRNOT00000009813.4 gene_biotype:protein_coding transcript_biotype:protein_coding gene_symbol:Fgb description:fibrinogen beta chain [Source:RGD Symbol;Acc:2604]	13.22	3.725	0.00524	up	yes	2454.45	185.6	141.368	118.351	297.079	2045.68	2685.63	2632.03	BP:negative regulation of apoptotic signaling pathway;BP:positive regulation of heterotypic cell-cell adhesion;BP:regulation of extrinsic apoptotic signaling pathway;BP:negative regulation of extrinsic apoptotic signaling pathway;BP:regulation of secretion;BP:regulation of apoptotic signaling pathway;BP:regulation of transport;BP:negative regulation of response to stimulus;BP:positive regulation …	GO:2001234;GO:0034116;GO:2001236;GO:2001237;GO:0051046;GO:2001233;GO:0051049;GO:0048585;GO:0048584;GO:0048583;GO:0019229;GO:0007160;GO:0045907;GO:0016043;GO:0003018;GO:0044320;GO:0051716;GO:0009968;GO:0045785;GO:0009966;GO:0009967;GO:0071840;GO:0051047;GO:0043067;GO:0044419;GO:0048518;GO:0048519;GO:1902074;GO:0031589;GO:0051050;GO:0051592;GO:0042221;GO:0090277;GO:0010038;GO:0009607;GO:0010035;GO:…	K03904	FGB	rno04613;rno04610;rno04611;rno05171	Neutrophil extracellular trap formation;Complement and coagulation cascades;Platelet activation;Coronavirus disease - COVID-19	ENOG410ZYS4	A:RNA processing and modification	PF00147.22;PF08702.14	Fibrinogen_C;Fib_alpha	Fibrinogen beta and gamma chains, C-terminal globular domain;Fibrinogen alpha/beta chain family	ER
ENSRNOP00000070793	Ube2b	Ube2b	81816	pep primary_assembly:mRatBN7.2:10:36248438:36264665:-1 gene:ENSRNOG00000059348.2 transcript:ENSRNOT00000091694.2 gene_biotype:protein_coding transcript_biotype:protein_coding gene_symbol:Ube2b description:ubiquitin-conjugating enzyme E2B [Source:RGD Symbol;Acc:708345]	0.6852	-0.5454	0.03149	down	yes	1071.34	1563.6	1506.96	1476.7	1707.15	987.344	924.027	1302.66	BP:establishment of localization;BP:regulation of primary metabolic process;BP:regulation of metabolic process;BP:negative regulation of reproductive process;BP:positive regulation of reproductive process;BP:negative regulation of response to stimulus;BP:regulation of reproductive process;BP:negative regulation of cAMP-mediated signaling;BP:regulation of Wnt signaling pathway;BP:meiotic telomere …	GO:0051234;GO:0080090;GO:0019222;GO:2000242;GO:2000243;GO:0048585;GO:2000241;GO:0043951;GO:0030111;GO:0045141;GO:0070936;GO:0071840;GO:0051716;GO:0010605;GO:0010604;GO:0009968;GO:0009966;GO:0009967;GO:0070647;GO:0032446;GO:0051246;GO:0045836;GO:0048518;GO:0048519;GO:0010520;GO:0070534;GO:0051054;GO:0051052;GO:0006281;GO:0060255;GO:0048583;GO:0003006;GO:0007283;GO:0030163;GO:0007288;GO:0046483;GO:…	K10574	UBE2B, RAD6B	rno04120	Ubiquitin mediated proteolysis	COG5078	S:Function unknown	PF00179.30	UQ_con	Ubiquitin-conjugating enzyme	cytoplasmic
ENSRNOP00000077625	LOC297568	LOC297568	-	pep primary_assembly:mRatBN7.2:4:154980290:155035905:1 gene:ENSRNOG00000070375.1 transcript:ENSRNOT00000110576.1 gene_biotype:protein_coding transcript_biotype:protein_coding gene_symbol:LOC297568 description:alpha-1-inhibitor III [Source:RGD Symbol;Acc:1584999]	4.786	2.259	0.03931	up	yes	2119.37	442.873	399.548	412.087	516.982	2386.07	1427.82	2544.21	BP:defense response;BP:acute-phase response;BP:response to stress;BP:inflammatory response;BP:acute inflammatory response;BP:reproductive process;BP:response to stimulus;BP:biological_process;BP:embryo implantationCC:extracellular space;CC:cellular anatomical entity;CC:cellular_componentMF:endopeptidase inhibitor activity;MF:enzyme binding;MF:molecular_function;MF:binding;MF:enzyme inhibitor acti…	GO:0006952;GO:0006953;GO:0006950;GO:0006954;GO:0002526;GO:0022414;GO:0050896;GO:0008150;GO:0007566GO:0005615;GO:0110165;GO:0005575GO:0004866;GO:0019899;GO:0003674;GO:0005488;GO:0004857;GO:0098772;GO:0002020;GO:0061135;GO:0030234;GO:0061134;GO:0030414;GO:0004867;GO:0005515	------	------	------	------	ENOG410XQIV;ENOG410XRED;COG2373	S:Function unknown;	PF07678.18;PF07703.18;PF00207.26;PF17789.5;PF07677.18;PF17791.5;PF01835.23	TED_complement;A2M_BRD;A2M;MG4;A2M_recep;MG3;MG2	A-macroglobulin TED domain;Alpha-2-macroglobulin bait region domain;Alpha-2-macroglobulin family;Macroglobulin domain MG4;A-macroglobulin receptor binding domain;Macroglobulin domain MG3;MG2 domain	extracellular
ENSRNOP00000081181	Strip2	Strip2	-	pep primary_assembly:mRatBN7.2:4:58536055:58578291:1 gene:ENSRNOG00000057729.2 transcript:ENSRNOT00000112378.1 gene_biotype:protein_coding transcript_biotype:protein_coding gene_symbol:Strip2 description:striatin interacting protein 2 [Source:RGD Symbol;Acc:1588437]	1.685	0.7527	0.04595	up	yes	1547.4	918.272	1203.26	866.103	685.455	1854.41	1465.95	1321.85	BP:regulation of cell morphogenesis;BP:cell migration;BP:cytoskeleton organization;BP:organelle organization;BP:regulation of anatomical structure morphogenesis;BP:regulation of developmental process;BP:cellular process;BP:cellular component organization;BP:regulation of cell shape;BP:biological regulation;BP:cellular component organization or biogenesis;BP:biological_process;BP:cell motility;BP:…	GO:0022604;GO:0016477;GO:0007010;GO:0006996;GO:0022603;GO:0050793;GO:0009987;GO:0016043;GO:0008360;GO:0065007;GO:0071840;GO:0008150;GO:0048870;GO:0065008;GO:0050789GO:0005737;GO:0005829;GO:0005575;GO:0110165	------	------	------	------	ENOG410XRAB	S:Function unknown	PF11882.12;PF07923.17	DUF3402;N1221	Domain of unknown function;N1221-like protein	cytoplasmic
ENSRNOP00000032735	Fgg	Fibrinogen gamma chain	24367	pep primary_assembly:mRatBN7.2:2:168355013:168362322:1 gene:ENSRNOG00000025074.7 transcript:ENSRNOT00000034521.7 gene_biotype:protein_coding transcript_biotype:protein_coding gene_symbol:Fgg description:fibrinogen gamma chain [Source:RGD Symbol;Acc:2613]	15.31	3.936	0.01218	up	yes	2300.68	150.275	78.0412	152.445	220.34	1912.6	2782.64	2206.8	BP:negative regulation of apoptotic signaling pathway;BP:positive regulation of heterotypic cell-cell adhesion;BP:regulation of extrinsic apoptotic signaling pathway;BP:negative regulation of extrinsic apoptotic signaling pathway;BP:regulation of secretion;BP:regulation of apoptotic signaling pathway;BP:regulation of transport;BP:negative regulation of response to stimulus;BP:positive regulation …	GO:2001234;GO:0034116;GO:2001236;GO:2001237;GO:0051046;GO:2001233;GO:0051049;GO:0048585;GO:0048584;GO:0048583;GO:0019229;GO:0007160;GO:0045907;GO:0016043;GO:0003018;GO:0051716;GO:0009968;GO:0045785;GO:0009966;GO:0048869;GO:0051047;GO:0071310;GO:0008104;GO:1900047;GO:0071695;GO:0048518;GO:0048519;GO:1902074;GO:0031589;GO:0051050;GO:0048469;GO:0045184;GO:0042221;GO:0090277;GO:0010038;GO:0071692;GO:…	K03905	FGG	rno05150;rno04613;rno04610;rno04611;rno05171	Staphylococcus aureus infection;Neutrophil extracellular trap formation;Complement and coagulation cascades;Platelet activation;Coronavirus disease - COVID-19	ENOG410ZYS4	U:Intracellular trafficking, secretion, and vesicular transport	PF00147.22;PF08702.14	Fibrinogen_C;Fib_alpha	Fibrinogen beta and gamma chains, C-terminal globular domain;Fibrinogen alpha/beta chain family	ER
ENSRNOP00000024330	Inpp4a	Phosphatidylinositol-3,4-bisphosphate 4-phosphatase	-	pep primary_assembly:mRatBN7.2:9:39528674:39640164:1 gene:ENSRNOG00000017660.9 transcript:ENSRNOT00000024330.9 gene_biotype:protein_coding transcript_biotype:protein_coding gene_symbol:Inpp4a description:inositol polyphosphate-4-phosphatase type I A [Source:RGD Symbol;Acc:68386]	1.455	0.541	0.001831	up	yes	1405.92	966.37	1011.5	932.07	955.537	1415.42	1470.11	1332.23	CC:membrane;CC:cellular_component;CC:cellular anatomical entityMF:phosphatidylinositol phosphate phosphatase activity;MF:phosphatase activity;MF:hydrolase activity, acting on ester bonds;MF:hydrolase activity;MF:phosphatidylinositol-3,4-bisphosphate phosphatase activity;MF:phosphoric ester hydrolase activity;MF:phosphatidylinositol-3,4-bisphosphate 4-phosphatase activity;MF:catalytic activity;MF:…	GO:0016020;GO:0005575;GO:0110165GO:0052866;GO:0016791;GO:0016788;GO:0016787;GO:0106017;GO:0042578;GO:0016316;GO:0003824;GO:0003674;GO:0034596;GO:0034593	K01109	INPP4	rno00562;rno01100;rno04070	Inositol phosphate metabolism;Metabolic pathways;Phosphatidylinositol signaling system	ENOG410YV83	S:Function unknown	------	------	------	mitochondrial
ENSRNOP00000008760	Cd44	CD44 antigen	25406	pep primary_assembly:mRatBN7.2:3:89157080:89244456:-1 gene:ENSRNOG00000006094.9 transcript:ENSRNOT00000008760.8 gene_biotype:protein_coding transcript_biotype:protein_coding gene_symbol:Cd44 description:CD44 molecule (Indian blood group) [Source:RGD Symbol;Acc:2307]	0.6953	-0.5243	0.03201	down	yes	972.35	1398.39	1580.14	1226.15	1388.89	910.125	897.974	1108.95	BP:cellular process;BP:cell adhesion;BP:biological_processCC:actin-based cell projection;CC:membrane;CC:cellular_component;CC:plasma membrane bounded cell projection;CC:microvillus;CC:plasma membrane;CC:cell projection;CC:cellular anatomical entityMF:hyaluronic acid binding;MF:glycosaminoglycan binding;MF:carbohydrate derivative binding;MF:molecular_function;MF:binding	GO:0009987;GO:0007155;GO:0008150GO:0098858;GO:0016020;GO:0005575;GO:0120025;GO:0005902;GO:0005886;GO:0042995;GO:0110165GO:0005540;GO:0005539;GO:0097367;GO:0003674;GO:0005488	K06256	CD44	rno05169;rno05205;rno05206;rno04640;rno04512	Epstein-Barr virus infection;Proteoglycans in cancer;MicroRNAs in cancer;Hematopoietic cell lineage;ECM-receptor interaction	ENOG4111S6T	U:Intracellular trafficking, secretion, and vesicular transport	PF00193.21	Xlink	Extracellular link domain	plasma membrane
ENSRNOP00000049726	Echdc2	Echdc2	298381	pep primary_assembly:mRatBN7.2:5:122916134:122934859:1 gene:ENSRNOG00000029333.5 transcript:ENSRNOT00000047653.4 gene_biotype:protein_coding transcript_biotype:protein_coding gene_symbol:Echdc2 description:enoyl CoA hydratase domain containing 2 [Source:RGD Symbol;Acc:1308525]	1.262	0.3357	0.02649	up	yes	1316.95	1043.62	1059.68	936.264	1134.92	1306.62	1416.02	1228.22	BP:lipid oxidation;BP:fatty acid metabolic process;BP:fatty acid beta-oxidation;BP:carboxylic acid metabolic process;BP:cellular catabolic process;BP:fatty acid catabolic process;BP:small molecule metabolic process;BP:small molecule catabolic process;BP:cellular lipid catabolic process;BP:organic substance catabolic process;BP:lipid modification;BP:lipid catabolic process;BP:organic substance met…	GO:0034440;GO:0006631;GO:0006635;GO:0019752;GO:0044248;GO:0009062;GO:0044281;GO:0044282;GO:0044242;GO:1901575;GO:0030258;GO:0016042;GO:0071704;GO:0006629;GO:0009987;GO:0032787;GO:0008150;GO:0008152;GO:0072329;GO:0043436;GO:0019395;GO:0044255;GO:0009056;GO:0044238;GO:0006082;GO:0046395;GO:0016054;GO:0044237GO:0043229;GO:0043227;GO:0043226;GO:0005739;GO:0110165;GO:0043231;GO:0005575GO:0003674;GO:00…	------	------	------	------	COG1024	S:Function unknown	PF00378.24;PF16113.9	ECH_1;ECH_2	Enoyl-CoA hydratase/isomerase;Enoyl-CoA hydratase/isomerase	mitochondrial
ENSRNOP00000056859	Cfh	Cfh	155012	pep primary_assembly:mRatBN7.2:13:51512376:51613829:-1 gene:ENSRNOG00000030715.7 transcript:ENSRNOT00000060111.5 gene_biotype:protein_coding transcript_biotype:protein_coding gene_symbol:Cfh description:complement factor H [Source:RGD Symbol;Acc:620428]	1.69	0.757	0.0199	up	yes	1453.93	860.063	881.174	985.2	713.815	1587.96	1212.52	1561.29	BP:positive regulation of response to stimulus;BP:regulation of response to stimulus;BP:small molecule metabolic process;BP:regulation of cell killing;BP:organic cyclic compound metabolic process;BP:cellular response to stimulus;BP:response to external biotic stimulus;BP:cellular developmental process;BP:myeloid cell homeostasis;BP:regulation of response to external stimulus;BP:gene expression;BP…	GO:0048584;GO:0048583;GO:0044281;GO:0031341;GO:1901360;GO:0051716;GO:0043207;GO:0048869;GO:0002262;GO:0032101;GO:0010467;GO:0006979;GO:0044419;GO:0009199;GO:0048513;GO:0048518;GO:0065007;GO:0003008;GO:0019724;GO:0009205;GO:0046034;GO:0032835;GO:0007600;GO:0030451;GO:0010035;GO:0051707;GO:0010033;GO:0051216;GO:0009607;GO:0009605;GO:0031667;GO:0002376;GO:0019538;GO:0048646;GO:0033554;GO:0019637;GO:…	K04004	CFH, HF1	rno05150;rno04610	Staphylococcus aureus infection;Complement and coagulation cascades	ENOG410YBAR	S:Function unknown	PF00084.24	Sushi	Sushi repeat	extracellular
ENSRNOP00000055275	Slc25a31	ADP/ATP translocase	-	pep primary_assembly:mRatBN7.2:2:123695408:123710795:1 gene:ENSRNOG00000038398.6 transcript:ENSRNOT00000058476.5 gene_biotype:protein_coding transcript_biotype:protein_coding gene_symbol:Slc25a31 description:solute carrier family 25 member 31 [Source:RGD Symbol;Acc:1596195]	2.52	1.333	0.01971	up	yes	1636.14	649.168	408.162	652.964	886.377	1241.33	1768.08	1899	BP:negative regulation of apoptotic signaling pathway;BP:regulation of apoptotic signaling pathway;BP:regulation of transport;BP:negative regulation of response to stimulus;BP:regulation of response to stimulus;BP:membrane organization;BP:mitochondrial membrane organization;BP:cellular component organization or biogenesis;BP:negative regulation of signal transduction;BP:cellular developmental pro…	GO:2001234;GO:2001233;GO:0051049;GO:0048585;GO:0048583;GO:0061024;GO:0007006;GO:0071840;GO:0009968;GO:0048869;GO:0140013;GO:0061982;GO:0048519;GO:0015711;GO:0003006;GO:0007283;GO:0022412;GO:1901679;GO:0043069;GO:0022402;GO:0010639;GO:1905709;GO:0035795;GO:0090559;GO:0050789;GO:1901264;GO:0051503;GO:0016043;GO:0065007;GO:0007005;GO:0065008;GO:0006810;GO:0050794;GO:0008150;GO:0051234;GO:0046902;GO:…	K05863	SLC25A4S, ANT	rno05020;rno05415;rno05022;rno04022;rno05016;rno04020;rno04613;rno04217;rno04218;rno05010;rno05012;rno05208;rno05164;rno05017;rno05166	Prion disease;Diabetic cardiomyopathy;Pathways of neurodegeneration - multiple diseases;cGMP-PKG signaling pathway;Huntington disease;Calcium signaling pathway;Neutrophil extracellular trap formation;Necroptosis;Cellular senescence;Alzheimer disease;Parkinson disease;Chemical carcinogenesis - reactive oxygen species;Influenza A;Spinocerebellar ataxia;Human T-cell leukemia virus 1 infection	ENOG410XNW0	U:Intracellular trafficking, secretion, and vesicular transport	PF00153.31	Mito_carr	Mitochondrial carrier protein	cytoplasmic
ENSRNOP00000058007	Itih4	Itih4	54404	pep primary_assembly:mRatBN7.2:16:6080539:6095708:1 gene:ENSRNOG00000017381.9 transcript:ENSRNOT00000061294.5 gene_biotype:protein_coding transcript_biotype:protein_coding gene_symbol:Itih4 description:inter-alpha-trypsin inhibitor heavy chain 4 [Source:RGD Symbol;Acc:70881]	1.519	0.6031	0.04615	up	yes	1330.56	875.705	931.845	895.237	800.035	1407.36	1104.86	1479.46	BP:glycosaminoglycan metabolic process;BP:inflammatory response;BP:mucopolysaccharide metabolic process;BP:nitrogen compound metabolic process;BP:acute inflammatory response;BP:organic substance metabolic process;BP:hyaluronan metabolic process;BP:response to cytokine;BP:defense response;BP:acute-phase response;BP:response to stress;BP:biological_process;BP:metabolic process;BP:response to chemic…	GO:0030203;GO:0006954;GO:1903510;GO:0006807;GO:0002526;GO:0071704;GO:0030212;GO:0034097;GO:0006952;GO:0006953;GO:0006950;GO:0008150;GO:0008152;GO:0042221;GO:0010033;GO:1901564;GO:0050896;GO:0043170;GO:0006022;GO:1901135GO:0005737;GO:0005615;GO:0016020;GO:0110165;GO:0030312;GO:0062023;GO:0005886;GO:0031012;GO:0005575;GO:0005576GO:0004867;GO:0030414;GO:0003674;GO:0004857;GO:0098772;GO:0030234;GO:00…	K24514	ITIH4	------	------	COG2304	S:Function unknown	PF08487.14;PF00092.32;PF13768.10;PF13519.10;PF10138.13;PF06668.16	VIT;VWA;VWA_3;VWA_2;vWA-TerF-like;ITI_HC_C	Vault protein inter-alpha-trypsin domain;von Willebrand factor type A domain;von Willebrand factor type A domain;von Willebrand factor type A domain;vWA found in TerF C terminus;Inter-alpha-trypsin inhibitor heavy chain C-terminus	extracellular
ENSRNOP00000026249	Cfdp1	Craniofacial development protein 1	-	pep primary_assembly:mRatBN7.2:19:39736117:39823780:-1 gene:ENSRNOG00000019326.6 transcript:ENSRNOT00000026249.6 gene_biotype:protein_coding transcript_biotype:protein_coding gene_symbol:Cfdp1 description:craniofacial development protein 1 [Source:RGD Symbol;Acc:735080]	0.7952	-0.3306	0.01647	down	yes	939.617	1181.59	1091.8	1206.35	1246.6	1011.14	897.74	909.969	BP:regulation of cell morphogenesis;BP:regulation of fibroblast apoptotic process;BP:regulation of anatomical structure morphogenesis;BP:macromolecular complex subunit organization;BP:cell death;BP:fibroblast apoptotic process;BP:regulation of apoptotic process;BP:regulation of biological process;BP:cellular component organization or biogenesis;BP:protein-DNA complex subunit organization;BP:chrom…	GO:0022604;GO:2000269;GO:0022603;GO:0043933;GO:0008219;GO:0044346;GO:0042981;GO:0050789;GO:0071840;GO:0071824;GO:0006325;GO:0016043;GO:0043067;GO:0043066;GO:0065007;GO:0048519;GO:0065008;GO:0043069;GO:0042127;GO:2000270;GO:0050793;GO:0009987;GO:0050794;GO:0012501;GO:0008360;GO:0008150;GO:0007155;GO:0006338;GO:0006915;GO:0048523GO:0043232;GO:0031012;GO:0043229;GO:0043228;GO:0070603;GO:0043227;GO:0…	------	------	------	------	ENOG4111H9K	S:Function unknown	PF07572.16	BCNT	Bucentaur or craniofacial development	nuclear
ENSRNOP00000011556	Wdr5	Wdr5	-	pep primary_assembly:mRatBN7.2:3:10837025:10856671:1 gene:ENSRNOG00000008212.6 transcript:ENSRNOT00000011556.6 gene_biotype:protein_coding transcript_biotype:protein_coding gene_symbol:Wdr5 description:WD repeat domain 5 [Source:RGD Symbol;Acc:1305159]	1.202	0.2654	0.03458	up	yes	1152.01	958.164	903.284	1052.81	918.402	1161.32	1195.18	1099.54	BP:regulation of primary metabolic process;BP:regulation of metabolic process;BP:regulation of RNA biosynthetic process;BP:regulation of embryonic development;BP:skeletal system development;BP:small molecule metabolic process;BP:regulation of histone H3-K4 methylation;BP:small molecule biosynthetic process;BP:cellular component organization or biogenesis;BP:positive regulation of macromolecule me…	GO:0080090;GO:0019222;GO:2001141;GO:0045995;GO:0001501;GO:0044281;GO:0051569;GO:0044283;GO:0071840;GO:0010604;GO:0040029;GO:0048518;GO:0065007;GO:0060255;GO:0031060;GO:0031063;GO:0016051;GO:0045722;GO:1901873;GO:0009893;GO:0009891;GO:0031056;GO:0010906;GO:0010907;GO:0010628;GO:0031175;GO:0120036;GO:1901576;GO:0016043;GO:0006111;GO:0045913;GO:0050793;GO:0019318;GO:0009889;GO:0019319;GO:0050794;GO:…	K14963	WDR5, SWD3, CPS30	rno04934;rno03083	Cushing syndrome;Polycomb repressive complex	ENOG410XP3K	S:Function unknown	PF00400.36;PF12894.11;PF20426.2;PF08662.15;PF11715.12;PF17005.9	WD40;ANAPC4_WD40;NBCH_WD40;eIF2A;Nup160;WD40_like	WD domain, G-beta repeat;Anaphase-promoting complex subunit 4 WD40 domain;Neurobeachin beta propeller domain;Eukaryotic translation initiation factor eIF2A;Nucleoporin Nup120/160;WD40-like domain	cytoplasmic
ENSRNOP00000071072	Ptdss1	Phosphatidylserine synthase	-	pep primary_assembly:mRatBN7.2:7:63844268:63906791:1 gene:ENSRNOG00000052289.2 transcript:ENSRNOT00000083959.2 gene_biotype:protein_coding transcript_biotype:protein_coding gene_symbol:Ptdss1 description:phosphatidylserine synthase 1 [Source:RGD Symbol;Acc:1308949]	0.8221	-0.2826	0.03044	down	yes	948.791	1154.04	1239.12	1131.89	1091.12	1028.77	875.794	941.806	BP:glycerophospholipid metabolic process;BP:cellular modified amino acid biosynthetic process;BP:phosphatidylserine biosynthetic process;BP:phosphatidylserine metabolic process;BP:cellular biosynthetic process;BP:nitrogen compound metabolic process;BP:cellular lipid metabolic process;BP:organic substance biosynthetic process;BP:organic substance metabolic process;BP:phospholipid metabolic process…	GO:0006650;GO:0042398;GO:0006659;GO:0006658;GO:0044249;GO:0006807;GO:0044255;GO:1901576;GO:0071704;GO:0006644;GO:0006629;GO:0045017;GO:0009987;GO:0009058;GO:0008150;GO:0008152;GO:0046486;GO:0090407;GO:0008610;GO:0044238;GO:1901564;GO:0006575;GO:1901566;GO:0008654;GO:0044237;GO:0006796;GO:0006793;GO:0019637;GO:0046474GO:0005789;GO:0031090;GO:0016020;GO:0110165;GO:0005575GO:0106258;GO:0003674;GO:00…	K08729	PTDSS1	rno01100;rno00564	Metabolic pathways;Glycerophospholipid metabolism	ENOG410XS7H	S:Function unknown	PF03034.19	PSS	Phosphatidyl serine synthase	plasma membrane
ENSRNOP00000063969	Derpc	Decreased expression in renal and prostate cancer protein	-	pep primary_assembly:mRatBN7.2:19:34781856:34792578:-1 gene:ENSRNOG00000047246.2 transcript:ENSRNOT00000070822.2 gene_biotype:protein_coding transcript_biotype:protein_coding gene_symbol:Chtf8 description:chromosome transmission fidelity factor 8 [Source:RGD Symbol;Acc:1306894]	1.2	0.263	0.03076	up	yes	1134.01	944.687	1005.09	897.381	931.589	1057.85	1212.9	1131.28	CC:nucleoplasm;CC:cellular_component;CC:cellular anatomical entity	GO:0005654;GO:0005575;GO:0110165	------	------	------	------	ENOG410ZRNR	S:Function unknown	------	------	------	extracellular
ENSRNOP00000004717	Slc6a4	Sodium-dependent serotonin transporter	25553	pep primary_assembly:mRatBN7.2:10:61826123:61858384:1 gene:ENSRNOG00000003476.8 transcript:ENSRNOT00000004717.7 gene_biotype:protein_coding transcript_biotype:protein_coding gene_symbol:Slc6a4 description:solute carrier family 6 member 4 [Source:RGD Symbol;Acc:3714]	1.389	0.474	0.02431	up	yes	1197.71	862.547	737.176	896.798	953.667	1126.97	1336.16	1129.99	BP:regulation of metabolic process;BP:positive regulation of secretion;BP:regulation of transport;BP:memory;BP:behavior;BP:learning or memory;BP:membrane depolarization;BP:circulatory system process;BP:neurotransmitter uptake;BP:regulation of neurotransmitter levels;BP:vascular process in circulatory system;BP:cellular response to stimulus;BP:positive regulation of macromolecule metabolic process…	GO:0019222;GO:0051047;GO:0051049;GO:0007613;GO:0007610;GO:0007611;GO:0051899;GO:0003013;GO:0001504;GO:0001505;GO:0003018;GO:0051716;GO:0010604;GO:0035725;GO:0045665;GO:0048511;GO:0099177;GO:0048518;GO:0048519;GO:0098662;GO:0042127;GO:0015844;GO:0051050;GO:0060255;GO:0071702;GO:0050805;GO:0006837;GO:0006836;GO:0051703;GO:0010033;GO:0003008;GO:0032227;GO:0032225;GO:0009605;GO:2000177;GO:0071321;GO:…	K05037	SLC6A4, SERT	rno04721;rno04726	Synaptic vesicle cycle;Serotonergic synapse	COG0733	S:Function unknown	PF00209.22;PF03491.17	SNF;5HT_transport_N	Sodiu;Serotonin	cytoplasmic
ENSRNOP00000003021	Srd5a3	Polyprenol reductase	305291	pep primary_assembly:mRatBN7.2:14:32046408:32060747:-1 gene:ENSRNOG00000002216.9 transcript:ENSRNOT00000003021.7 gene_biotype:protein_coding transcript_biotype:protein_coding gene_symbol:Srd5a3 description:steroid 5 alpha-reductase 3 [Source:RGD Symbol;Acc:1308828]	1.352	0.4351	0.02257	up	yes	1184.14	875.836	756.681	977.329	893.499	1204.96	1113.19	1234.28	BP:polyprenol metabolic process;BP:polyprenol biosynthetic process;BP:polyprenol catabolic process;BP:cellular catabolic process;BP:cellular biosynthetic process;BP:small molecule metabolic process;BP:small molecule catabolic process;BP:small molecule biosynthetic process;BP:cellular lipid catabolic process;BP:organic substance biosynthetic process;BP:organic substance catabolic process;BP:dolich…	GO:0016093;GO:0016094;GO:0016095;GO:0044248;GO:0044249;GO:0044281;GO:0044282;GO:0044283;GO:0044242;GO:1901576;GO:1901575;GO:0006488;GO:0009056;GO:0016042;GO:0071704;GO:0008610;GO:0019408;GO:0046164;GO:0006629;GO:0006720;GO:0046165;GO:0009987;GO:0009058;GO:0008150;GO:0008300;GO:0008152;GO:0044255;GO:0044238;GO:0006490;GO:1901137;GO:1901616;GO:1901135;GO:0044237;GO:0006066;GO:0008299;GO:1901615;GO:…	K12345	SRD5A3	rno00140;rno00510;rno01100	Steroid hormone biosynthesis;N-Glycan biosynthesis;Metabolic pathways	ENOG4111JQM	S:Function unknown	PF02544.20	Steroid_dh	3-oxo-5-alpha-steroid 4-dehydrogenase	ER
ENSRNOP00000078867	Cbx1	Cbx1	360609	pep primary_assembly:mRatBN7.2:10:81770342:81791096:1 gene:ENSRNOG00000008689.9 transcript:ENSRNOT00000094691.1 gene_biotype:protein_coding transcript_biotype:protein_coding gene_symbol:Cbx1 description:chromobox 1 [Source:RGD Symbol;Acc:1310714]	0.7778	-0.3625	0.02451	down	yes	898.245	1154.82	1176.03	1209.27	1079.15	929.45	789.127	976.159	BP:negative regulation of metabolic process;BP:regulation of primary metabolic process;BP:regulation of metabolic process;BP:negative regulation of cellular biosynthetic process;BP:regulation of cellular biosynthetic process;BP:regulation of cellular metabolic process;BP:cellular response to DNA damage stimulus;BP:macromolecular complex subunit organization;BP:response to stimulus;BP:cellular com…	GO:0009892;GO:0080090;GO:0019222;GO:0031327;GO:0031326;GO:0031323;GO:0006974;GO:0043933;GO:0050896;GO:0071840;GO:0071824;GO:0051716;GO:0010605;GO:0009890;GO:0000122;GO:0006325;GO:0016043;GO:0050789;GO:0019219;GO:0010556;GO:0065007;GO:0010468;GO:0033554;GO:0031324;GO:0045934;GO:0008150;GO:0060255;GO:0009987;GO:0009889;GO:0048519;GO:0050794;GO:1902679;GO:0006950;GO:0045892;GO:0051171;GO:0051172;GO:…	K11585	CBX1, HP1B, SWI6	------	------	ENOG4111JKD;ENOG4111H4A	S:Function unknown;	PF01393.23;PF00385.28	Chromo_shadow;Chromo	Chromo shadow domain;Chromo	nuclear
ENSRNOP00000019172	Slc30a7	Zinc transporter 7	310801	pep primary_assembly:mRatBN7.2:2:203859866:203922109:-1 gene:ENSRNOG00000013912.6 transcript:ENSRNOT00000019172.6 gene_biotype:protein_coding transcript_biotype:protein_coding gene_symbol:Slc30a7 description:solute carrier family 30 member 7 [Source:RGD Symbol;Acc:1307873]	1.809	0.8552	0.03181	up	yes	1318.59	728.809	751.083	733.135	702.208	1096.83	1426.61	1432.33	BP:transition metal ion transport;BP:ion homeostasis;BP:cellular chemical homeostasis;BP:homeostatic process;BP:zinc ion import into organelle;BP:cellular zinc ion homeostasis;BP:inorganic ion homeostasis;BP:zinc II ion transport;BP:maintenance of location in cell;BP:transmembrane transport;BP:chemical homeostasis;BP:cellular ion homeostasis;BP:zinc II ion transmembrane transport;BP:inorganic ion…	GO:0000041;GO:0050801;GO:0055082;GO:0042592;GO:0062111;GO:0006882;GO:0098771;GO:0006829;GO:0051651;GO:0055085;GO:0048878;GO:0006873;GO:0071577;GO:0098660;GO:0098662;GO:0019725;GO:0006810;GO:0006812;GO:0006811;GO:0009987;GO:0032119;GO:1904257;GO:0034220;GO:0008150;GO:0030003;GO:0051238;GO:0055080;GO:0051235;GO:0051234;GO:0051179;GO:0030001;GO:0098655GO:0005789;GO:0043229;GO:0043226;GO:1990674;GO:0…	K14692	SLC30A5_7, ZNT5_7, MTP, MSC2	------	------	COG1230	S:Function unknown	PF01545.25	Cation_efflux	Cation efflux family	cytoplasmic
ENSRNOP00000011983	Slc18a2	Slc18a2	25549	pep primary_assembly:mRatBN7.2:1:258413959:258448325:1 gene:ENSRNOG00000008890.3 transcript:ENSRNOT00000011983.3 gene_biotype:protein_coding transcript_biotype:protein_coding gene_symbol:Slc18a2 description:solute carrier family 18 member A2 [Source:RGD Symbol;Acc:3694]	3.19	1.674	0.01162	up	yes	1539.19	482.569	485.891	507.434	454.383	1366.48	1769.75	1481.35	BP:protein localization;BP:serotonin transport;BP:regulation of transport;BP:behavior;BP:neurotransmitter uptake;BP:response to corticosterone;BP:response to zinc ion;BP:response to herbicide;BP:cellular response to stimulus;BP:cellular macromolecule localization;BP:histamine secretion;BP:serotonin secretion;BP:hormone secretion;BP:negative regulation of biological process;BP:macromolecule locali…	GO:0008104;GO:0006837;GO:0051049;GO:0007610;GO:0001504;GO:0051412;GO:0010043;GO:0009635;GO:0051716;GO:0070727;GO:0001821;GO:0001820;GO:0046879;GO:0048519;GO:0033036;GO:0016192;GO:1902074;GO:0015842;GO:0015844;GO:0031960;GO:0045184;GO:0010038;GO:0006836;GO:0051668;GO:0071692;GO:0010035;GO:0010033;GO:0016197;GO:0009605;GO:0010243;GO:0031667;GO:0071242;GO:0001505;GO:0070887;GO:0015850;GO:0051589;GO:…	K08155	SLC18A1_2, VMAT	rno05031;rno05030;rno05034;rno04728;rno04721;rno05012;rno04726	Amphetamine addiction;Cocaine addiction;Alcoholism;Dopaminergic synapse;Synaptic vesicle cycle;Parkinson disease;Serotonergic synapse	ENOG410XW69	U:Intracellular trafficking, secretion, and vesicular transport	PF07690.20;PF00083.28	MFS_1;Sugar_tr	Major Facilitator Superfamily;Sugar	ER
ENSRNOP00000018877	Il6st	Il6st	-	pep primary_assembly:mRatBN7.2:2:44079652:44109936:1 gene:ENSRNOG00000013963.8 transcript:ENSRNOT00000018877.8 gene_biotype:protein_coding transcript_biotype:protein_coding gene_symbol:Il6st description:interleukin 6 cytokine family signal transducer [Source:RGD Symbol;Acc:2903]	0.7854	-0.3485	0.03672	down	yes	859.808	1094.81	1016.3	1119.2	1148.92	869.911	752.535	956.978	BP:regulation of phosphate metabolic process;BP:cytokine-mediated signaling pathway;BP:regulation of metabolic process;BP:negative regulation of response to stimulus;BP:positive regulation of response to stimulus;BP:cell development;BP:regulation of neuron apoptotic process;BP:negative regulation of neuron apoptotic process;BP:signal transduction;BP:cell surface receptor signaling pathway;BP:enzy…	GO:0019220;GO:0019221;GO:0019222;GO:0048585;GO:0048584;GO:0048468;GO:0043523;GO:0043524;GO:0007165;GO:0007166;GO:0007167;GO:0044255;GO:0080090;GO:0048861;GO:0010604;GO:0009968;GO:0045785;GO:0009966;GO:0048869;GO:0042531;GO:0045667;GO:0043066;GO:0010720;GO:0048518;GO:0048519;GO:0002066;GO:0030155;GO:0002064;GO:0042127;GO:0006638;GO:0060255;GO:0048583;GO:0042129;GO:0050865;GO:0046486;GO:0010033;GO:…	K05060	IL6ST, GP130, CD130	rno04061;rno05171;rno04630;rno04060;rno04659;rno04550;rno05200;rno05203;rno05167	Viral protein interaction with cytokine and cytokine receptor;Coronavirus disease - COVID-19;JAK-STAT signaling pathway;Cytokine-cytokine receptor interaction;Th17 cell differentiation;Signaling pathways regulating pluripotency of stem cells;Pathways in cancer;Viral carcinogenesis;Kaposi sarcoma-associated herpesvirus infection	ENOG410YNQ4	U:Intracellular trafficking, secretion, and vesicular transport	PF06328.15;PF00041.25;PF09240.14	Lep_receptor_Ig;fn3;IL6Ra-bind	Ig-like C2-type domain;Fibronectin type III domain;Interleukin-6 receptor alpha chain, binding	cytoplasmic
ENSRNOP00000070342	Gpx6	Glutathione peroxidase	-	pep primary_assembly:mRatBN7.2:17:43408472:43416091:-1 gene:ENSRNOG00000060749.2 transcript:ENSRNOT00000082782.2 gene_biotype:protein_coding transcript_biotype:protein_coding gene_symbol:Gpx6 description:glutathione peroxidase 6 [Source:RGD Symbol;Acc:628789]	2.397	1.261	0.000729	up	yes	1376.17	574.22	684.705	498.077	539.879	1307.3	1420.45	1400.76	BP:response to stimulus;BP:response to stress;BP:biological_process;BP:response to oxidative stressCC:cellular_component;CC:extracellular region;CC:cellular anatomical entityMF:antioxidant activity;MF:peroxidase activity;MF:catalytic activity;MF:glutathione peroxidase activity;MF:molecular_function;MF:oxidoreductase activity, acting on peroxide as acceptor;MF:oxidoreductase activity	GO:0050896;GO:0006950;GO:0008150;GO:0006979GO:0005575;GO:0005576;GO:0110165GO:0016209;GO:0004601;GO:0003824;GO:0004602;GO:0003674;GO:0016684;GO:0016491	K00432	gpx, btuE, bsaA	rno05022;rno01100;rno04918;rno00480;rno05014;rno05016	Pathways of neurodegeneration - multiple diseases;Metabolic pathways;Thyroid hormone synthesis;Glutathione metabolism;Amyotrophic lateral sclerosis;Huntington disease	COG0386	O:Posttranslational modification, protein turnover, chaperones	PF00255.23	GSHPx	Glutathione peroxidase	extracellular
ENSRNOP00000064843	AABR07064590.1	L1 transposable element	-	pep primary_assembly:mRatBN7.2:6:265208:266329:1 gene:ENSRNOG00000050408.3 transcript:ENSRNOT00000072471.3 gene_biotype:protein_coding transcript_biotype:protein_coding gene_symbol:AABR07064590.1	0.8044	-0.314	0.006844	down	yes	859.41	1068.38	1059.88	1085.5	1059.77	817.262	861.883	899.085	------	------	------	------	------	------	ENOG410YMW6;ENOG4111K5V	S:Function unknown;	PF02994.18;PF17490.6	Transposase_22;Tnp_22_dsRBD	L1 transposable element RBD-like domain;L1 transposable element dsRBD-like domain	cytoplasmic
ENSRNOP00000065376	Mrpl40	39S ribosomal protein L40, mitochondrial	287962	pep primary_assembly:mRatBN7.2:11:82133398:82139233:1 gene:ENSRNOG00000049686.2 transcript:ENSRNOT00000071159.2 gene_biotype:protein_coding transcript_biotype:protein_coding gene_symbol:Mrpl40 description:mitochondrial ribosomal protein L40 [Source:RGD Symbol;Acc:1565444]	1.3	0.3785	0.02778	up	yes	1086.59	836.065	897.219	830.833	780.142	1077.96	992.883	1188.94	BP:cellular biosynthetic process;BP:organic substance biosynthetic process;BP:cellular amide metabolic process;BP:peptide biosynthetic process;BP:organic substance metabolic process;BP:organonitrogen compound biosynthetic process;BP:mitochondrial translation;BP:cellular process;BP:amide biosynthetic process;BP:cellular nitrogen compound biosynthetic process;BP:biosynthetic process;BP:macromolecul…	GO:0044249;GO:1901576;GO:0043603;GO:0043043;GO:0071704;GO:1901566;GO:0032543;GO:0009987;GO:0043604;GO:0044271;GO:0009058;GO:0009059;GO:0008150;GO:0008152;GO:1901564;GO:0044238;GO:0019538;GO:0034641;GO:0044237;GO:0043170;GO:0006807;GO:0006518;GO:0006412GO:0015934;GO:1990904;GO:0043229;GO:0043228;GO:0043227;GO:0043226;GO:0031090;GO:0005730;GO:0016020;GO:0005739;GO:0110165;GO:0000315;GO:0000313;GO:0…	K17421	MRPL40	------	------	ENOG4111PQW	S:Function unknown	PF09812.13	MRP-L28	Mitochondrial ribosomal protein L28	mitochondrial
ENSRNOP00000044914	Os9	Protein OS-9	362891	pep primary_assembly:mRatBN7.2:7:62917190:62943745:-1 gene:ENSRNOG00000025570.6 transcript:ENSRNOT00000049895.4 gene_biotype:protein_coding transcript_biotype:protein_coding gene_symbol:Os9 description:OS9, endoplasmic reticulum lectin [Source:RGD Symbol;Acc:1359574]	0.8039	-0.3149	0.02854	down	yes	849.929	1057.28	1077.43	971.693	1122.72	910.413	871.739	767.635	BP:regulation of intracellular protein transport;BP:protein localization;BP:regulation of transport;BP:regulation of intracellular transport;BP:negative regulation of intracellular transport;BP:signal transduction;BP:maintenance of location in cell;BP:cellular response to stimulus;BP:cellular macromolecule localization;BP:protein modification by small protein conjugation or removal;BP:protein mod…	GO:0033157;GO:0008104;GO:0051049;GO:0032386;GO:0032387;GO:0007165;GO:0051651;GO:0051716;GO:0070727;GO:0070647;GO:0032446;GO:0048519;GO:0033036;GO:0051051;GO:0006605;GO:0045184;GO:0045185;GO:0010033;GO:1901565;GO:0070862;GO:1901564;GO:0030968;GO:0019538;GO:0010243;GO:0016567;GO:0033554;GO:0036503;GO:0006807;GO:0051223;GO:0050789;GO:0070861;GO:1901575;GO:0006886;GO:0030970;GO:0065007;GO:1903828;GO:…	K10088	OS9	rno04141	Protein processing in endoplasmic reticulum	ENOG410XR8A	S:Function unknown	PF07915.17	PRKCSH	Glucosidase II beta subunit-like protein	ER
ENSRNOP00000045007	Mrpl17	39S ribosomal protein L17, mitochondrial	171061	pep primary_assembly:mRatBN7.2:1:160158807:160163808:-1 gene:ENSRNOG00000019497.8 transcript:ENSRNOT00000050562.5 gene_biotype:protein_coding transcript_biotype:protein_coding gene_symbol:Mrpl17 description:mitochondrial ribosomal protein L17 [Source:RGD Symbol;Acc:70943]	0.826	-0.2758	0.04778	down	yes	824.894	998.706	976.302	1004.17	1015.65	868.759	867.021	738.903	BP:cellular biosynthetic process;BP:cellular component organization;BP:mitochondrion organization;BP:organic substance biosynthetic process;BP:mitochondrial genome maintenance;BP:cellular nitrogen compound biosynthetic process;BP:peptide biosynthetic process;BP:organic substance metabolic process;BP:cellular component organization or biogenesis;BP:organonitrogen compound biosynthetic process;BP:m…	GO:0044249;GO:0016043;GO:0007005;GO:1901576;GO:0000002;GO:0044271;GO:0043043;GO:0071704;GO:0071840;GO:1901566;GO:0032543;GO:0043604;GO:0009987;GO:0009058;GO:0009059;GO:0008150;GO:0008152;GO:1901564;GO:0006996;GO:0044238;GO:0019538;GO:0034641;GO:0044237;GO:0043170;GO:0006807;GO:0043603;GO:0006518;GO:0006412GO:0015934;GO:0019866;GO:0031090;GO:0043229;GO:0043228;GO:0043227;GO:0043226;GO:0016020;GO:0…	K02879	RP-L17, MRPL17, rplQ	rno03010	Ribosome	COG0203	J:Translation, ribosomal structure and biogenesis	PF01196.23	Ribosomal_L17	Ribosomal protein L17	mitochondrial
ENSRNOP00000021531	Endog	Endonuclease	362100	pep primary_assembly:mRatBN7.2:3:13449086:13451932:1 gene:ENSRNOG00000016033.7 transcript:ENSRNOT00000021531.7 gene_biotype:protein_coding transcript_biotype:protein_coding gene_symbol:Endog description:endonuclease G [Source:RGD Symbol;Acc:1310763]	15.47	3.951	0.01452	up	yes	1696.28	109.652	52.4293	161.297	115.231	1299.08	1979.06	1810.71	BP:regulation of primary metabolic process;BP:regulation of metabolic process;BP:negative regulation of response to stimulus;BP:regulation of response to stimulus;BP:organic cyclic compound metabolic process;BP:organic cyclic compound catabolic process;BP:cellular response to stimulus;BP:negative regulation of signal transduction;BP:regulation of signal transduction;BP:positive regulation of auto…	GO:0080090;GO:0019222;GO:0048585;GO:0048583;GO:1901360;GO:1901361;GO:0051716;GO:0009968;GO:0009966;GO:0010508;GO:0009612;GO:0006308;GO:0042981;GO:0071331;GO:0071333;GO:0048518;GO:0048519;GO:1902075;GO:1902074;GO:0019725;GO:0051054;GO:0051052;GO:0060255;GO:0051592;GO:0010038;GO:0010035;GO:0010033;GO:0046483;GO:0009605;GO:0034284;GO:0071322;GO:0010638;GO:0071326;GO:0006275;GO:0048878;GO:0033554;GO:…	K01173	ENDOG	rno04210	Apoptosis	COG1864	F:Nucleotide transport and metabolism	PF01223.27	Endonuclease_NS	DNA/RNA non-specific endonuclease	mitochondrial
ENSRNOP00000002579	Ranbp1	Ranbp1	360739	pep primary_assembly:mRatBN7.2:11:82742600:82750833:1 gene:ENSRNOG00000001884.6 transcript:ENSRNOT00000002579.6 gene_biotype:protein_coding transcript_biotype:protein_coding gene_symbol:Ranbp1 description:RAN binding protein 1 [Source:RGD Symbol;Acc:1310521]	0.812	-0.3004	0.03199	down	yes	789.03	971.657	892.642	1001.85	1020.47	775.786	772.301	819.002	BP:positive regulation of cell proliferation;BP:nuclear transport;BP:regulation of cellular component organization;BP:response to leptomycin B;BP:cellular response to chemical stimulus;BP:regulation of mitotic centrosome separation;BP:localization;BP:regulation of biological process;BP:response to organic cyclic compound;BP:positive regulation of cell projection organization;BP:positive regulatio…	GO:0008284;GO:0051169;GO:0051128;GO:1901344;GO:0070887;GO:0046602;GO:0051179;GO:0050789;GO:0014070;GO:0031346;GO:0090068;GO:0051716;GO:0120035;GO:0045787;GO:0033993;GO:0071840;GO:0010564;GO:0016043;GO:0071310;GO:0065007;GO:0006810;GO:0048518;GO:0031344;GO:0042127;GO:0006996;GO:0071398;GO:0022402;GO:0072750;GO:0009987;GO:0071396;GO:0006913;GO:0050794;GO:0000226;GO:0008150;GO:0010976;GO:0010975;GO:…	K15306	RANBP1	rno05166;rno05203	Human T-cell leukemia virus 1 infection;Viral carcinogenesis	COG5171	U:Intracellular trafficking, secretion, and vesicular transport	PF00638.22	Ran_BP1	RanBP1 domain	cytoplasmic
ENSRNOP00000022578	Tmem135	Transmembrane protein 135	293098	pep primary_assembly:mRatBN7.2:1:143006344:143221133:-1 gene:ENSRNOG00000016815.6 transcript:ENSRNOT00000022578.6 gene_biotype:protein_coding transcript_biotype:protein_coding gene_symbol:Tmem135 description:transmembrane protein 135 [Source:RGD Symbol;Acc:1309948]	1.326	0.4071	0.04968	up	yes	983.615	741.787	848.829	624.815	751.716	918.289	935.391	1097.16	BP:regulation of metabolic process;BP:cellular component morphogenesis;BP:mitochondrion organization;BP:positive regulation of macromolecule metabolic process;BP:positive regulation of biological process;BP:regulation of macromolecule metabolic process;BP:mitochondrion morphogenesis;BP:response to nutrient levels;BP:positive regulation of lipid storage;BP:regulation of lipid storage;BP:retinal pi…	GO:0019222;GO:0032989;GO:0007005;GO:0010604;GO:0048518;GO:0060255;GO:0070584;GO:0031667;GO:0010884;GO:0010883;GO:0003406;GO:0042391;GO:0009893;GO:0022603;GO:0009605;GO:0032094;GO:0016043;GO:0065007;GO:0071840;GO:0065008;GO:0050793;GO:0009889;GO:0009888;GO:0050794;GO:0006950;GO:0008150;GO:0009266;GO:0010918;GO:0050896;GO:0010557;GO:0010556;GO:0033043;GO:0051128;GO:0042221;GO:0009653;GO:1905954;GO:…	------	------	------	------	ENOG410YP91	S:Function unknown	PF15982.9;PF02466.23	TMEM135_C_rich;Tim17	N-terminal cysteine-rich region of Transmembrane protein 135;Tim17/Tim22/Tim23/Pmp24 family	peroxisomal
ENSRNOP00000021839	Tmem67	Tmem67	313067	pep primary_assembly:mRatBN7.2:5:25536458:25589334:-1 gene:ENSRNOG00000016187.8 transcript:ENSRNOT00000021839.8 gene_biotype:protein_coding transcript_biotype:protein_coding gene_symbol:Tmem67 description:transmembrane protein 67 [Source:RGD Symbol;Acc:1586167]	1.2	0.263	0.03154	up	yes	935.66	779.667	839.194	731.505	768.3	936.059	950.177	920.745	BP:regulation of primary metabolic process;BP:regulation of metabolic process;BP:proteolysis involved in cellular protein catabolic process;BP:regulation of response to stimulus;BP:regulation of cell projection assembly;BP:head development;BP:signal transduction;BP:cell surface receptor signaling pathway;BP:regulation of cell projection organization;BP:cellular component organization or biogenesi…	GO:0080090;GO:0019222;GO:0051603;GO:0048583;GO:0060491;GO:0060322;GO:0007165;GO:0007166;GO:0031344;GO:0071840;GO:0031346;GO:0051716;GO:0045786;GO:0010604;GO:1904294;GO:0007368;GO:0051493;GO:0001822;GO:1904292;GO:0048513;GO:0048518;GO:0048519;GO:0042127;GO:0048584;GO:0060255;GO:0030162;GO:0030163;GO:0010033;GO:0035567;GO:1901564;GO:1901565;GO:0019538;GO:0010243;GO:0016055;GO:0010638;GO:0010639;GO:…	K19348	TMEM67, MKS3	------	------	ENOG410XQCG	S:Function unknown	PF09773.13	Meckelin	Meckelin	plasma membrane
ENSRNOP00000064840	Acer1	Alkaline ceramidase	301118	pep primary_assembly:mRatBN7.2:9:1793139:1824434:-1 gene:ENSRNOG00000047368.3 transcript:ENSRNOT00000075180.3 gene_biotype:protein_coding transcript_biotype:protein_coding gene_symbol:Acer1 description:alkaline ceramidase 1 [Source:RGD Symbol;Acc:1588582]	0.6041	-0.7271	0.01266	down	yes	644.232	1066.37	1084.25	1139.14	975.708	641.996	645.852	644.848	BP:regulation of primary metabolic process;BP:regulation of metabolic process;BP:small molecule metabolic process;BP:small molecule biosynthetic process;BP:cellular response to stimulus;BP:cellular developmental process;BP:animal organ development;BP:epithelial cell differentiation;BP:sphingolipid metabolic process;BP:cellular response to salt;BP:response to salt;BP:polyol biosynthetic process;BP…	GO:0080090;GO:0019222;GO:0044281;GO:0044283;GO:0051716;GO:0048869;GO:0048513;GO:0030855;GO:0006665;GO:1902075;GO:1902074;GO:0046173;GO:0030216;GO:0051592;GO:0010038;GO:0010035;GO:0010033;GO:0034311;GO:1901564;GO:1901565;GO:1901566;GO:0006672;GO:0006670;GO:0030149;GO:0006807;GO:0050789;GO:1901576;GO:1901575;GO:0016042;GO:0065007;GO:0046520;GO:0030148;GO:0006629;GO:0009888;GO:0071277;GO:0008150;GO:…	K01441	ACER1_2, ASAH3	rno00600;rno04071;rno01100	Sphingolipid metabolism;Sphingolipid signaling pathway;Metabolic pathways	ENOG4111RPN	U:Intracellular trafficking, secretion, and vesicular transport	PF05875.16	Ceramidase	Ceramidase	ER
ENSRNOP00000068681	Myo15a	Myo15a	-	pep primary_assembly:mRatBN7.2:10:45278737:45335340:1 gene:ENSRNOG00000059219.2 transcript:ENSRNOT00000079133.2 gene_biotype:protein_coding transcript_biotype:protein_coding gene_symbol:Myo15a description:myosin XVA [Source:RGD Symbol;Acc:1561873]	2.463	1.3	0.03572	up	yes	1187.89	482.289	574.378	340.977	531.513	1519.4	999.378	1044.89	BP:developmental process;BP:actin filament-based transport;BP:response to radiation;BP:transport;BP:behavior;BP:cellular localization;BP:vesicle transport along actin filament;BP:anatomical structure morphogenesis;BP:cellular component organization or biogenesis;BP:establishment of localization;BP:fibril organization;BP:cellular component organization;BP:cytoskeleton-dependent intracellular trans…	GO:0032502;GO:0099515;GO:0009314;GO:0006810;GO:0007610;GO:0051641;GO:0030050;GO:0009653;GO:0071840;GO:0051234;GO:0097435;GO:0016043;GO:0030705;GO:0050877;GO:0048598;GO:0007626;GO:0032501;GO:0030029;GO:0009628;GO:0007605;GO:0050954;GO:0009987;GO:0007600;GO:0030048;GO:0008150;GO:0099518;GO:0051648;GO:0051649;GO:0051179;GO:0051640;GO:0003008;GO:0007015;GO:0042472;GO:0046907;GO:0009416;GO:0051650;GO:…	K10361	MYO15	rno04814	Motor proteins	COG5022	O:Posttranslational modification, protein turnover, chaperones	PF00063.25;PF00784.21;PF00373.22;PF07653.21	Myosin_head;MyTH4;FERM_M;SH3_2	Myosin head;MyTH4 domain;FERM central domain;Variant SH3 domain	cytoplasmic
ENSRNOP00000066934	C3	Complement C3	24232	pep primary_assembly:mRatBN7.2:9:2087437:2114366:-1 gene:ENSRNOG00000046834.4 transcript:ENSRNOT00000075494.2 gene_biotype:protein_coding transcript_biotype:protein_coding gene_symbol:C3 description:complement C3 [Source:RGD Symbol;Acc:2232]	5.15	2.365	0.02996	up	yes	1363.67	264.778	240.274	252.525	301.535	1563.88	968.085	1559.04	BP:regulation of MAPK cascade;BP:response to magnesium ion;BP:regulation of phosphate metabolic process;BP:regulation of primary metabolic process;BP:regulation of metabolic process;BP:regulation of transport;BP:positive regulation of response to stimulus;BP:regulation of response to stimulus;BP:cell maturation;BP:positive regulation of defense response;BP:regulation of acute inflammatory respons…	GO:0043408;GO:0032026;GO:0019220;GO:0080090;GO:0019222;GO:0051049;GO:0048584;GO:0048583;GO:0048469;GO:0031349;GO:0002673;GO:0008277;GO:0002703;GO:0044281;GO:0034764;GO:0048260;GO:1905114;GO:0034762;GO:0032103;GO:0050729;GO:0010604;GO:0043207;GO:0009966;GO:0009967;GO:0071840;GO:0009617;GO:0050727;GO:0044419;GO:0002675;GO:0048518;GO:0002682;GO:0001906;GO:2000425;GO:0051050;GO:0060255;GO:0031960;GO:…	K03990	C3	rno05150;rno04145;rno05152;rno05140;rno05133;rno05142;rno04080;rno05171;rno05203;rno05168;rno04610;rno05322;rno05134;rno04613;rno05167;rno04936	Staphylococcus aureus infection;Phagosome;Tuberculosis;Leishmaniasis;Pertussis;Chagas disease;Neuroactive ligand-receptor interaction;Coronavirus disease - COVID-19;Viral carcinogenesis;Herpes simplex virus 1 infection;Complement and coagulation cascades;Systemic lupus erythematosus;Legionellosis;Neutrophil extracellular trap formation;Kaposi sarcoma-associated herpesvirus infection;Alcoholic liv…	ENOG410XRED	S:Function unknown	PF07678.18;PF07703.18;PF17789.5;PF07677.18;PF01759.25;PF00207.26;PF17790.5;PF21308.1;PF17791.5;PF01835.23;PF01821.22;PF21406.1	TED_complement;A2M_BRD;MG4;A2M_recep;NTR;A2M;MG1;C3_CUB2;MG3;MG2;ANATO;C3_CUB1	A-macroglobulin TED domain;Alpha-2-macroglobulin bait region domain;Macroglobulin domain MG4;A-macroglobulin receptor binding domain;UNC-6/NTR/C345C module;Alpha-2-macroglobulin family;Macroglobulin domain MG1;Complement component 3, CUB domain 2;Macroglobulin domain MG3;MG2 domain;Anaphylotoxin-like domain;Complement component 3, CUB domain 1	ER
ENSRNOP00000004174	Gc	Vitamin D-binding protein	24384	pep primary_assembly:mRatBN7.2:14:18632135:18667567:1 gene:ENSRNOG00000003119.5 transcript:ENSRNOT00000004174.5 gene_biotype:protein_coding transcript_biotype:protein_coding gene_symbol:Gc description:GC, vitamin D binding protein [Source:RGD Symbol;Acc:2667]	9.918	3.31	0.01137	up	yes	1462.92	147.5	144.802	88.9576	208.741	1751.28	1203.6	1433.88	BP:response to extracellular stimulus;BP:fat-soluble vitamin metabolic process;BP:lactation;BP:vitamin metabolic process;BP:response to organic cyclic compound;BP:response to estradiol;BP:response to lipid;BP:response to organic substance;BP:organic substance metabolic process;BP:biological regulation;BP:organic cyclic compound metabolic process;BP:regulation of biological quality;BP:small molecu…	GO:0009991;GO:0006775;GO:0007595;GO:0006766;GO:0014070;GO:0032355;GO:0033993;GO:0010033;GO:0071704;GO:0065007;GO:1901360;GO:0065008;GO:0044281;GO:0009719;GO:0032501;GO:0006629;GO:0050878;GO:0007589;GO:0006810;GO:0044703;GO:0022414;GO:0008150;GO:0008152;GO:0042221;GO:0051234;GO:0051179;GO:0008202;GO:0042359;GO:1901700;GO:0044238;GO:0046903;GO:0009605;GO:0044706;GO:0007565;GO:0050896;GO:0031667;GO:…	K12258	GC	------	------	ENOG4111PH6	U:Intracellular trafficking, secretion, and vesicular transport	PF00273.24;PF09164.14	Serum_albumin;VitD-bind_III	Serum albumin family;Vitamin D binding protein, domain III	extracellular
ENSRNOP00000012942	Cybrd1	Plasma membrane ascorbate-dependent reductase CYBRD1	295669	pep primary_assembly:mRatBN7.2:3:55934874:55962108:1 gene:ENSRNOG00000009620.7 transcript:ENSRNOT00000012942.7 gene_biotype:protein_coding transcript_biotype:protein_coding gene_symbol:Cybrd1 description:cytochrome b reductase 1 [Source:RGD Symbol;Acc:1305740]	0.6897	-0.536	0.00431	down	yes	651.984	945.268	931.497	888.13	1016.18	694.826	662.103	599.024	BP:response to metal ion;BP:ion homeostasis;BP:response to iron ion;BP:homeostatic process;BP:inorganic ion homeostasis;BP:cellular homeostasis;BP:multicellular organismal process;BP:cellular iron ion homeostasis;BP:cellular ion homeostasis;BP:multicellular organismal iron ion homeostasis;BP:biological_process;BP:cellular cation homeostasis;BP:cation homeostasis;BP:response to chemical;BP:cellula…	GO:0010038;GO:0050801;GO:0010039;GO:0042592;GO:0098771;GO:0019725;GO:0032501;GO:0006879;GO:0006873;GO:0060586;GO:0008150;GO:0030003;GO:0055080;GO:0042221;GO:0055082;GO:0010035;GO:0048871;GO:0050896;GO:0048878GO:0098590;GO:0031526;GO:0031090;GO:0016020;GO:0005774;GO:0110165;GO:0016324;GO:0098588;GO:0031253;GO:0005886;GO:0005575;GO:0005765;GO:0098852GO:0015453;GO:0003674;GO:0005488;GO:0016491;GO:00…	K08370	CYBRD1, Dcytb	rno04978	Mineral absorption	ENOG4111FKI	O:Posttranslational modification, protein turnover, chaperones	PF03188.20	Cytochrom_B561	Eukaryotic cytochrome b561	ER
ENSRNOP00000071115	Unc5a	Netrin receptor UNC5	60629	pep primary_assembly:mRatBN7.2:17:9614883:9670526:-1 gene:ENSRNOG00000059840.2 transcript:ENSRNOT00000087397.2 gene_biotype:protein_coding transcript_biotype:protein_coding gene_symbol:Unc5a description:unc-5 netrin receptor A [Source:RGD Symbol;Acc:621755]	0.8025	-0.3174	0.04591	down	yes	709.565	884.218	955.727	802.768	894.16	722.281	677.427	728.987	BP:cell projection organization;BP:netrin-activated signaling pathway;BP:signal transduction;BP:cell surface receptor signaling pathway;BP:neuron projection development;BP:plasma membrane bounded cell projection organization;BP:axon guidance;BP:cell death;BP:regulation of biological process;BP:cellular component organization or biogenesis;BP:cellular component organization;BP:anterior/posterior a…	GO:0030030;GO:0038007;GO:0007165;GO:0007166;GO:0031175;GO:0120036;GO:0007411;GO:0008219;GO:0050789;GO:0071840;GO:0016043;GO:0033564;GO:0065007;GO:0008283;GO:0006915;GO:0050794;GO:0012501;GO:0008150;GO:0097485;GO:0009987GO:0098590;GO:0032809;GO:0016020;GO:0110165;GO:0044298;GO:0031256;GO:0031253;GO:0032589;GO:0005886;GO:0005829;GO:0045121;GO:0005575;GO:0098857GO:0038023;GO:0060089;GO:0003674;GO:00…	K07521	UNC5	rno04360	Axon guidance	ENOG410XRS6	U:Intracellular trafficking, secretion, and vesicular transport	PF17217.7;PF00791.24;PF00531.26;PF13927.10;PF07679.20	UPA;ZU5;Death;Ig_3;I-set	UPA domain;ZU5 domain;Death domain;Immunoglobulin domain;Immunoglobulin I-set domain	ER
ENSRNOP00000086253	Kng2	Kng2	-	pep primary_assembly:mRatBN7.2:11:77978923:78001486:1 gene:ENSRNOG00000065935.1 transcript:ENSRNOT00000102748.1 gene_biotype:protein_coding transcript_biotype:protein_coding gene_symbol:Kng2 description:kininogen 2 [Source:RGD Symbol;Acc:2980]	5.96	2.575	0.04802	up	yes	1350.53	226.584	218.564	220.503	240.686	1519.25	847.777	1684.57	BP:negative regulation of T cell proliferation;BP:hemostasis;BP:antimicrobial humoral response;BP:negative regulation of response to stimulus;BP:blood coagulation;BP:regulation of response to stimulus;BP:negative regulation of cell adhesion;BP:circulatory system process;BP:vascular process in circulatory system;BP:regulation of defense response;BP:regulation of primary metabolic process;BP:negati…	GO:0042130;GO:0007599;GO:0019730;GO:0048585;GO:0007596;GO:0048583;GO:0007162;GO:0003013;GO:0003018;GO:0031347;GO:0080090;GO:0010605;GO:0019222;GO:0043207;GO:0009966;GO:0009967;GO:0050727;GO:0044419;GO:0048518;GO:0065007;GO:0001906;GO:0048145;GO:0042127;GO:0048584;GO:0060255;GO:0042129;GO:0030162;GO:0002673;GO:0051707;GO:0003008;GO:0009607;GO:0009605;GO:0007204;GO:0002376;GO:0030193;GO:0030195;GO:…	K03898	KNG, BK	rno05143;rno05142;rno04071;rno04810;rno04022;rno04750;rno04610;rno04080;rno05200	African trypanosomiasis;Chagas disease;Sphingolipid signaling pathway;Regulation of actin cytoskeleton;cGMP-PKG signaling pathway;Inflammatory mediator regulation of TRP channels;Complement and coagulation cascades;Neuroactive ligand-receptor interaction;Pathways in cancer	ENOG4111ZQ8	O:Posttranslational modification, protein turnover, chaperones	PF00031.25;PF00666.21	Cystatin;Cathelicidins	Cystatin domain;Cathelicidin	extracellular
ENSRNOP00000026499	Mrps18a	Mrps18a	301249	pep primary_assembly:mRatBN7.2:9:14853291:14869835:-1 gene:ENSRNOG00000019511.6 transcript:ENSRNOT00000026499.6 gene_biotype:protein_coding transcript_biotype:protein_coding gene_symbol:Mrps18a description:mitochondrial ribosomal protein S18A [Source:RGD Symbol;Acc:735229]	0.7844	-0.3503	0.01258	down	yes	674.485	859.924	838.114	873.02	868.637	626.305	722.651	674.498	BP:cellular biosynthetic process;BP:macromolecule metabolic process;BP:cellular nitrogen compound biosynthetic process;BP:cellular amide metabolic process;BP:peptide biosynthetic process;BP:organic substance metabolic process;BP:amide biosynthetic process;BP:organonitrogen compound biosynthetic process;BP:mitochondrial translation;BP:organic substance biosynthetic process;BP:cellular process;BP:b…	GO:0044249;GO:0043170;GO:0044271;GO:0043603;GO:0043043;GO:0071704;GO:0043604;GO:1901566;GO:0032543;GO:1901576;GO:0009987;GO:0009058;GO:0009059;GO:0008150;GO:0008152;GO:1901564;GO:0044238;GO:0019538;GO:0034641;GO:0044237;GO:0006807;GO:0006518;GO:0006412GO:0015934;GO:0015935;GO:0019866;GO:0031090;GO:0043229;GO:0043228;GO:0043227;GO:0043226;GO:0016020;GO:0005739;GO:0110165;GO:0000315;GO:0000314;GO:0…	K02963	RP-S18, MRPS18, rpsR	rno03010	Ribosome	COG0238	J:Translation, ribosomal structure and biogenesis	PF01084.24	Ribosomal_S18	Ribosomal protein S18	mitochondrial
ENSRNOP00000084499	B3glct	B3glct	-	pep primary_assembly:mRatBN7.2:12:5257150:5324259:-1 gene:ENSRNOG00000061346.2 transcript:ENSRNOT00000110003.1 gene_biotype:protein_coding transcript_biotype:protein_coding gene_symbol:B3glct description:beta 3-glucosyltransferase [Source:RGD Symbol;Acc:1588723]	1.298	0.3763	0.03656	up	yes	866.313	667.505	741.421	645.149	615.946	964.969	809.045	824.924	BP:primary metabolic process;BP:carbohydrate metabolic process;BP:monosaccharide metabolic process;BP:hexose metabolic process;BP:organic substance metabolic process;BP:biological_process;BP:small molecule metabolic process;BP:metabolic process;BP:fucose metabolic processCC:membrane;CC:endoplasmic reticulum membrane;CC:cellular_component;CC:cellular anatomical entity;CC:organelle membraneMF:molec…	GO:0044238;GO:0005975;GO:0005996;GO:0019318;GO:0071704;GO:0008150;GO:0044281;GO:0008152;GO:0006004GO:0016020;GO:0005789;GO:0005575;GO:0110165;GO:0031090GO:0003674;GO:0016757;GO:0003824;GO:0016740;GO:0016758;GO:0008375;GO:0008194	K13675	B3GALTL	rno00514	Other types of O-glycan biosynthesis	ENOG410XWFG	O:Posttranslational modification, protein turnover, chaperones	PF02434.20	Fringe	Fringe-like	ER
ENSRNOP00000019117	Pnoc	Prepronociceptin	25516	pep primary_assembly:mRatBN7.2:15:39624641:39651867:-1 gene:ENSRNOG00000014231.8 transcript:ENSRNOT00000019117.8 gene_biotype:protein_coding transcript_biotype:protein_coding gene_symbol:Pnoc description:prepronociceptin [Source:RGD Symbol;Acc:3362]	1.545	0.6276	0.005356	up	yes	911.344	589.835	551.914	560.863	656.727	832.743	916.495	984.793	BP:signaling;BP:signal transduction;BP:regulation of biological process;BP:neuropeptide signaling pathway;BP:biological regulation;BP:G-protein coupled receptor signaling pathway;BP:multicellular organismal process;BP:neurological system process;BP:cellular process;BP:sensory perception;BP:regulation of cellular process;BP:reproductive process;BP:biological_process;BP:chemical synaptic transmissi…	GO:0023052;GO:0007165;GO:0050789;GO:0007218;GO:0065007;GO:0007186;GO:0032501;GO:0050877;GO:0009987;GO:0007600;GO:0050794;GO:0022414;GO:0008150;GO:0007268;GO:0007267;GO:0007154;GO:0003008;GO:0044703;GO:0044706;GO:0007565;GO:0098916;GO:0099536;GO:0099537GO:0005886;GO:0030425;GO:0120025;GO:0043025;GO:0045202;GO:0030054;GO:0044306;GO:0043679;GO:0016020;GO:0005576;GO:0043005;GO:0110165;GO:0044297;GO:0…	K25696	PNOC	rno04080	Neuroactive ligand-receptor interaction	ENOG4111JDY	O:Posttranslational modification, protein turnover, chaperones	PF01160.22	Opiods_neuropep	Vertebrate endogenous opioids neuropeptide	extracellular
ENSRNOP00000074568	Slc4a1	Anion exchange protein	-	pep primary_assembly:mRatBN7.2:10:87306872:87323117:-1 gene:ENSRNOG00000020951.8 transcript:ENSRNOT00000092102.2 gene_biotype:protein_coding transcript_biotype:protein_coding gene_symbol:Slc4a1 description:solute carrier family 4 member 1 (Diego blood group) [Source:RGD Symbol;Acc:3710]	8.332	3.059	0.01598	up	yes	1337.96	160.574	58.8166	209.48	213.424	1389.31	1008.77	1615.81	BP:protein localization;BP:hemostasis;BP:regulation of primary metabolic process;BP:regulation of metabolic process;BP:blood coagulation;BP:cell development;BP:membrane organization;BP:plasma membrane organization;BP:chloride transport;BP:renal system process;BP:cellular component organization or biogenesis;BP:response to inorganic substance;BP:cellular macromolecule localization;BP:response to a…	GO:0008104;GO:0007599;GO:0080090;GO:0019222;GO:0007596;GO:0048468;GO:0061024;GO:0007009;GO:0006821;GO:0003014;GO:0071840;GO:0010035;GO:0070727;GO:0010447;GO:0010446;GO:0006979;GO:0048511;GO:0048518;GO:0048519;GO:0033036;GO:0022409;GO:0019725;GO:1904538;GO:1904539;GO:0014823;GO:0015711;GO:0042129;GO:0034204;GO:0072657;GO:0051668;GO:0010037;GO:0072659;GO:0010033;GO:0003008;GO:0009605;GO:0006820;GO:…	K06573	SLC4A1, AE1, CD233	rno04966	Collecting duct acid secretion	ENOG410XPHD	S:Function unknown	PF00955.25;PF07565.17	HCO3_cotransp;Band_3_cyto	HCO3- transporter family;Band 3 cytoplasmic domain	cytoplasmic
ENSRNOP00000072765	Manba	Beta-mannosidase	310864	pep primary_assembly:mRatBN7.2:2:223910432:224002983:1 gene:ENSRNOG00000052247.2 transcript:ENSRNOT00000087371.2 gene_biotype:protein_coding transcript_biotype:protein_coding gene_symbol:Manba description:mannosidase beta [Source:RGD Symbol;Acc:1305785]	0.7687	-0.3795	0.03509	down	yes	629.297	818.695	792.767	855.178	808.14	617.844	710.873	559.176	BP:oligosaccharide metabolic process;BP:oligosaccharide catabolic process;BP:nitrogen compound metabolic process;BP:organic substance catabolic process;BP:glycoprotein metabolic process;BP:organic substance metabolic process;BP:biological_process;BP:metabolic process;BP:organonitrogen compound metabolic process;BP:catabolic process;BP:macromolecule catabolic process;BP:organonitrogen compound cat…	GO:0009311;GO:0009313;GO:0006807;GO:1901575;GO:0009100;GO:0071704;GO:0008150;GO:0008152;GO:1901564;GO:0009056;GO:0009057;GO:1901565;GO:0044238;GO:0005975;GO:0019538;GO:1901136;GO:1901135;GO:0016052;GO:0043170;GO:0006516;GO:0030163GO:0000323;GO:0043229;GO:0043227;GO:0043226;GO:0005764;GO:0043202;GO:0005615;GO:0005773;GO:0005775;GO:0110165;GO:0031974;GO:0043231;GO:0043233;GO:0005575;GO:0070013GO:00…	K01192	E3.2.1.25, MANBA, manB	rno00511;rno04142	Other glycan degradation;Lysosome	COG3250	S:Function unknown	PF17753.5;PF17786.5;PF02836.21;PF02837.22	Ig_mannosidase;Mannosidase_ig;Glyco_hydro_2_C;Glyco_hydro_2_N	Ig-fold domain;Mannosidase Ig/CBM-like domain;Glycosyl hydrolases family 2, TIM barrel domain;Glycosyl hydrolases family 2, sugar binding domain	lysosomal
ENSRNOP00000051504	Fetub	Fetub	83928	pep primary_assembly:mRatBN7.2:11:78082175:78093022:-1 gene:ENSRNOG00000001806.8 transcript:ENSRNOT00000048739.5 gene_biotype:protein_coding transcript_biotype:protein_coding gene_symbol:Fetub description:fetuin B [Source:RGD Symbol;Acc:69293]	4.877	2.286	0.03532	up	yes	1174.62	240.848	320.402	273.079	129.063	1563.87	1070.9	889.097	BP:negative regulation of metabolic process;BP:regulation of metabolic process;BP:regulation of biological process;BP:regulation of primary metabolic process;BP:negative regulation of nitrogen compound metabolic process;BP:negative regulation of protein metabolic process;BP:negative regulation of macromolecule metabolic process;BP:regulation of protein metabolic process;BP:negative regulation of …	GO:0009892;GO:0019222;GO:0050789;GO:0080090;GO:0051172;GO:0051248;GO:0010605;GO:0051246;GO:0043086;GO:0060255;GO:0010466;GO:0065007;GO:0044092;GO:0048519;GO:0008037;GO:0009987;GO:0009988;GO:0052547;GO:0052548;GO:0035036;GO:0030162;GO:0022414;GO:0007339;GO:0007338;GO:0010951;GO:0065009;GO:0051346;GO:0051336;GO:0050790;GO:0009566;GO:0008150;GO:0045861;GO:0051171GO:0005615;GO:0110165;GO:0005575;GO:0…	K23411	FETUB	------	------	ENOG4111K2W	O:Posttranslational modification, protein turnover, chaperones	PF00031.25	Cystatin	Cystatin domain	extracellular
ENSRNOP00000047508	Abhd17b	Alpha/beta hydrolase domain-containing protein 17B	309399	pep primary_assembly:mRatBN7.2:1:219198471:219231844:1 gene:ENSRNOG00000012514.7 transcript:ENSRNOT00000044486.4 gene_biotype:protein_coding transcript_biotype:protein_coding gene_symbol:Abhd17b description:abhydrolase domain containing 17B, depalmitoylase [Source:RGD Symbol;Acc:1305246]	0.8292	-0.2702	0.034	down	yes	629.829	759.557	793.433	708.459	776.778	607.468	591.021	690.998	BP:regulation of protein localization;BP:regulation of cellular localization;BP:positive regulation of protein localization to endosome;BP:regulation of synapse organization;BP:regulation of plasma membrane bounded cell projection organization;BP:regulation of cellular component organization;BP:macromolecule depalmitoylation;BP:nitrogen compound metabolic process;BP:lipoprotein metabolic process;…	GO:0032880;GO:0060341;GO:1905668;GO:0050807;GO:0120035;GO:0051128;GO:0098734;GO:0006807;GO:0042157;GO:0031344;GO:0098732;GO:0042159;GO:0050789;GO:1903829;GO:1901575;GO:0006508;GO:0009056;GO:0071704;GO:1902817;GO:1902816;GO:0065007;GO:0099175;GO:1905666;GO:0048519;GO:0032879;GO:1903828;GO:0042127;GO:0035601;GO:1902473;GO:0050794;GO:0043412;GO:0036211;GO:0008150;GO:0030163;GO:0008152;GO:0009057;GO:…	K01076	ABHD17	------	------	COG1073	S:Function unknown	PF12146.12;PF00561.24;PF00326.25;PF12697.11	Hydrolase_4;Abhydrolase_1;Peptidase_S9;Abhydrolase_6	Serine aminopeptidase, S33;alpha/beta hydrolase fold;Prolyl oligopeptidase family;Alpha/beta hydrolase family	lysosomal
ENSRNOP00000022900	Nadk	NAD(+) kinase	100125370	pep primary_assembly:mRatBN7.2:5:166147112:166176317:1 gene:ENSRNOG00000016936.6 transcript:ENSRNOT00000022900.6 gene_biotype:protein_coding transcript_biotype:protein_coding gene_symbol:Nadk description:NAD kinase [Source:RGD Symbol;Acc:1642420]	1.332	0.4136	0.04998	up	yes	775.631	582.232	642.02	508.657	596.018	675.46	862.019	789.415	BP:positive regulation of insulin secretion involved in cellular response to glucose stimulus;BP:positive regulation of insulin secretion;BP:regulation of secretion;BP:positive regulation of secretion;BP:regulation of transport;BP:nucleotide biosynthetic process;BP:small molecule metabolic process;BP:organic cyclic compound biosynthetic process;BP:organic cyclic compound metabolic process;BP:posi…	GO:0035774;GO:0032024;GO:0051046;GO:0051047;GO:0051049;GO:0009165;GO:0044281;GO:1901362;GO:1901360;GO:0048518;GO:0019359;GO:0051050;GO:0090276;GO:0090277;GO:0046483;GO:1901564;GO:1901566;GO:0006163;GO:0006164;GO:0019637;GO:0019438;GO:1903532;GO:0006807;GO:0046496;GO:0051222;GO:0051223;GO:0050789;GO:1901576;GO:1904951;GO:0050708;GO:0065007;GO:0065008;GO:0018130;GO:0070201;GO:0050796;GO:0050794;GO:…	K00858	ppnK, NADK	rno00760;rno01100;rno01240	Nicotinate and nicotinamide metabolism;Metabolic pathways;Biosynthesis of cofactors	COG0061	G:Carbohydrate transport and metabolism	PF20143.3;PF01513.25	NAD_kinase_C;NAD_kinase	ATP-NAD kinase C-terminal domain;ATP-NAD kinase N-terminal domain	cytoplasmic
ENSRNOP00000012495	Psen1	Presenilin-1	29192	pep primary_assembly:mRatBN7.2:6:103323120:103371650:1 gene:ENSRNOG00000009110.8 transcript:ENSRNOT00000012495.8 gene_biotype:protein_coding transcript_biotype:protein_coding gene_symbol:Psen1 description:presenilin 1 [Source:RGD Symbol;Acc:3425]	1.632	0.7066	0.01522	up	yes	826.302	506.161	400.917	511.155	606.41	845.859	879.485	753.561	BP:signal transduction;BP:cell surface receptor signaling pathway;BP:Notch signaling pathway;BP:cell activation involved in immune response;BP:astrocyte activation involved in immune response;BP:autophagosome organization;BP:glial cell activation;BP:beta-amyloid formation;BP:organonitrogen compound metabolic process;BP:protein metabolic process;BP:immune system process;BP:cellular component assem…	GO:0007165;GO:0007166;GO:0007219;GO:0002263;GO:0002265;GO:1905037;GO:0061900;GO:0034205;GO:1901564;GO:0019538;GO:0002376;GO:0022607;GO:0006807;GO:0035556;GO:0043170;GO:0050789;GO:0042982;GO:0016043;GO:0065007;GO:0071840;GO:0050794;GO:0012501;GO:0001775;GO:0008150;GO:0051604;GO:0006518;GO:0008152;GO:0048143;GO:0050435;GO:0000045;GO:0006508;GO:0032501;GO:0009987;GO:0016485;GO:0007033;GO:0043603;GO:…	K04505	PSEN1, PS1	rno05022;rno04330;rno05010;rno04722;rno05165;rno04310	Pathways of neurodegeneration - multiple diseases;Notch signaling pathway;Alzheimer disease;Neurotrophin signaling pathway;Human papillomavirus infection;Wnt signaling pathway	ENOG410XPZD	U:Intracellular trafficking, secretion, and vesicular transport	PF01080.21	Presenilin	Presenilin	plasma membrane
ENSRNOP00000035915	Cln6	Cln6	315746	pep primary_assembly:mRatBN7.2:8:63303378:63318354:1 gene:ENSRNOG00000007164.8 transcript:ENSRNOT00000034926.7 gene_biotype:protein_coding transcript_biotype:protein_coding gene_symbol:Cln6 description:CLN6, transmembrane ER protein [Source:RGD Symbol;Acc:1309714]	0.7443	-0.426	0.006996	down	yes	567.712	762.74	723.166	751.156	813.896	546.2	596.109	560.827	BP:regulation of metabolic process;BP:small molecule metabolic process;BP:cellular lipid metabolic process;BP:cellular component organization or biogenesis;BP:regulation of primary metabolic process;BP:locomotion involved in locomotory behavior;BP:positive regulation of macromolecule metabolic process;BP:positive regulation of biological process;BP:glycolipid metabolic process;BP:sphingolipid met…	GO:0019222;GO:0044281;GO:0044255;GO:0071840;GO:0080090;GO:0031987;GO:0010604;GO:0048518;GO:0006664;GO:0006665;GO:0019725;GO:0060255;GO:0007601;GO:0007600;GO:1902652;GO:0030162;GO:0003008;GO:1901564;GO:0048878;GO:0006672;GO:0030203;GO:0009893;GO:0006807;GO:1901575;GO:0006885;GO:0016043;GO:0065007;GO:0006687;GO:0065008;GO:0006629;GO:0050953;GO:0008150;GO:0008152;GO:0001573;GO:0006022;GO:1901615;GO:…	K12359	CLN6	------	------	ENOG410ZY0K	U:Intracellular trafficking, secretion, and vesicular transport	PF15156.10	CLN6	Ceroid-lipofuscinosis neuronal protein 6	mitochondrial
ENSRNOP00000033462	Rrp7a	Rrp7a	362967	pep primary_assembly:mRatBN7.2:7:114262929:114272817:-1 gene:ENSRNOG00000022896.5 transcript:ENSRNOT00000034983.5 gene_biotype:protein_coding transcript_biotype:protein_coding gene_symbol:Rrp7a description:ribosomal RNA processing 7 homolog A [Source:RGD Symbol;Acc:1311547]	1.622	0.6978	0.03724	up	yes	820.547	505.79	453.34	638.621	425.407	703.919	964.747	792.974	BP:protein localization to nucleus;BP:metabolic process;BP:organic substance metabolic process;BP:macromolecular complex subunit organization;BP:organelle disassembly;BP:ribosomal small subunit assembly;BP:protein localization;BP:organic cyclic compound metabolic process;BP:ncRNA metabolic process;BP:plasma membrane bounded cell projection organization;BP:ncRNA processing;BP:cellular component or…	GO:0034504;GO:0008152;GO:0071704;GO:0043933;GO:1903008;GO:0000028;GO:0008104;GO:1901360;GO:0034660;GO:0120036;GO:0034470;GO:0071840;GO:0071826;GO:0070727;GO:0001825;GO:0008283;GO:0042254;GO:0016043;GO:0065003;GO:0044238;GO:0022618;GO:0006364;GO:0022613;GO:0046483;GO:0033036;GO:0032502;GO:0030030;GO:0006139;GO:0009987;GO:0006725;GO:0006807;GO:0008150;GO:1902570;GO:0061523;GO:0022607;GO:0051179;GO:…	K14545	RRP7	rno03008	Ribosome biogenesis in eukaryotes	ENOG410YHJN	J:Translation, ribosomal structure and biogenesis	PF12923.11;PF17799.5	RRP7;RRM_Rrp7	Ribosomal RNA-processing protein 7;Rrp7 RRM-like N-terminal domain	nuclear
ENSRNOP00000079912	Gapdh-ps17	Gp_dh_C domain-containing protein	-	pep primary_assembly:mRatBN7.2:13:59426675:59485111:-1 gene:ENSRNOG00000022174.3 transcript:ENSRNOT00000101356.1 gene_biotype:protein_coding transcript_biotype:protein_coding gene_symbol:Gapdh-ps17 description:Glyceraldehyde-3-phosphate dehydrogenase, pseudogene 17 [Source:RGD Symbol;Acc:7581466]	2.608	1.383	0.03855	up	yes	929.811	356.566	612.085	348.253	109.36	787.037	1061.21	941.187	BP:antimicrobial humoral response;BP:positive regulation of response to stimulus;BP:regulation of response to stimulus;BP:regulation of vascular associated smooth muscle cell apoptotic process;BP:canonical glycolysis;BP:glycolytic process through glucose-6-phosphate;BP:signal transduction;BP:small molecule catabolic process;BP:small molecule biosynthetic process;BP:cellular component organization…	GO:0019730;GO:0048584;GO:0048583;GO:1905459;GO:0061621;GO:0061620;GO:0007165;GO:0044282;GO:0044283;GO:0071840;GO:0080090;GO:0051402;GO:0010605;GO:0018198;GO:0043207;GO:0009967;GO:0018193;GO:0044419;GO:0048518;GO:0048519;GO:0001906;GO:0043122;GO:0043123;GO:0060255;GO:0032787;GO:0050832;GO:0010628;GO:0043436;GO:0051702;GO:0051707;GO:0010033;GO:0044703;GO:0009607;GO:0019538;GO:0044706;GO:0016052;GO:…	K00134	GAPDH, gapA	rno01200;rno04066;rno01100;rno05415;rno05132;rno01230;rno05010;rno00010	Carbon metabolism;HIF-1 signaling pathway;Metabolic pathways;Diabetic cardiomyopathy;Salmonella infection;Biosynthesis of amino acids;Alzheimer disease;Glycolysis / Gluconeogenesis	COG0057	G:Carbohydrate transport and metabolism	PF02800.24	Gp_dh_C	Glyceraldehyde 3-phosphate dehydrogenase, C-terminal domain	cytoplasmic
ENSRNOP00000015756	Rpl22l1	Rpl22l1	361923	pep primary_assembly:mRatBN7.2:2:111754687:111756623:1 gene:ENSRNOG00000011817.7 transcript:ENSRNOT00000015756.7 gene_biotype:protein_coding transcript_biotype:protein_coding gene_symbol:Rpl22l1 description:ribosomal protein L22 like 1 [Source:RGD Symbol;Acc:1309517]	0.8218	-0.2831	0.02839	down	yes	567.976	691.176	724.374	635.35	713.805	598.597	563.365	541.966	BP:cellular biosynthetic process;BP:organic substance biosynthetic process;BP:cellular nitrogen compound biosynthetic process;BP:cellular amide metabolic process;BP:peptide biosynthetic process;BP:organic substance metabolic process;BP:cytoplasmic translation;BP:organonitrogen compound biosynthetic process;BP:amide biosynthetic process;BP:cellular process;BP:biosynthetic process;BP:macromolecule …	GO:0044249;GO:1901576;GO:0044271;GO:0043603;GO:0043043;GO:0071704;GO:0002181;GO:1901566;GO:0043604;GO:0009987;GO:0009058;GO:0009059;GO:0008150;GO:0008152;GO:1901564;GO:0044238;GO:0019538;GO:0034641;GO:0044237;GO:0043170;GO:0006807;GO:0006518;GO:0006412GO:0043226;GO:0043229;GO:0043228;GO:0110165;GO:0032991;GO:0005840;GO:0043232;GO:1990904;GO:0005575GO:0003674;GO:0005488;GO:0003676;GO:1901363;GO:00…	K02891	RP-L22e, RPL22	rno03010;rno05171	Ribosome;Coronavirus disease - COVID-19	ENOG4111UVJ	S:Function unknown	PF01776.21	Ribosomal_L22e	Ribosomal L22e protein family	cytoplasmic
ENSRNOP00000090709	Isg15	Isg15	298693	pep primary_assembly:mRatBN7.2:5:166784148:166785435:-1 gene:ENSRNOG00000069527.1 transcript:ENSRNOT00000096620.1 gene_biotype:protein_coding transcript_biotype:protein_coding gene_symbol:Isg15 description:ISG15 ubiquitin-like modifier [Source:RGD Symbol;Acc:1310312]	1.576	0.6563	0.04668	up	yes	738.46	468.539	430.352	549.945	425.32	883.038	640.668	691.673	BP:protein localization;BP:ISG15-protein conjugation;BP:regulation of metabolic process;BP:negative regulation of response to stimulus;BP:regulation of response to stimulus;BP:negative regulation of defense response;BP:signal transduction;BP:cell surface receptor signaling pathway;BP:regulation of bone mineralization;BP:positive regulation of bone mineralization;BP:regulation of defense response;…	GO:0008104;GO:0032020;GO:0019222;GO:0048585;GO:0048583;GO:0031348;GO:0007165;GO:0007166;GO:0030500;GO:0030501;GO:0031347;GO:0080090;GO:0010605;GO:0010604;GO:0043207;GO:0070727;GO:0009966;GO:0051707;GO:0009617;GO:0070647;GO:0044419;GO:0032446;GO:0032728;GO:0032729;GO:0048518;GO:0002682;GO:0033036;GO:0032653;GO:0060255;GO:0006605;GO:0045184;GO:0072657;GO:0051668;GO:1901564;GO:1903706;GO:0010033;GO:…	K12159	ISG15	rno05169;rno04622;rno05165;rno05171	Epstein-Barr virus infection;RIG-I-like receptor signaling pathway;Human papillomavirus infection;Coronavirus disease - COVID-19	COG5272	O:Posttranslational modification, protein turnover, chaperones	PF00240.27;PF11976.12;PF18037.5	ubiquitin;Rad60-SLD;Ubiquitin_5	Ubiquitin family;Ubiquitin-2 like Rad60 SUMO-like;Ubiquitin-like domain	cytoplasmic
ENSRNOP00000092022	Tubgcp4	Gamma-tubulin complex component	362203	pep primary_assembly:mRatBN7.2:3:108141647:108169437:1 gene:ENSRNOG00000012798.9 transcript:ENSRNOT00000115059.1 gene_biotype:protein_coding transcript_biotype:protein_coding gene_symbol:Tubgcp4 description:tubulin, gamma complex associated protein 4 [Source:RGD Symbol;Acc:1306924]	1.422	0.5079	0.03695	up	yes	695.118	488.679	430.815	451.258	583.964	672.606	681.786	730.963	BP:cellular component organization or biogenesis;BP:microtubule nucleation;BP:cellular component organization;BP:cellular process;BP:biological_process;BP:organelle organization;BP:microtubule-based process;BP:cytoskeleton organization;BP:microtubule cytoskeleton organizationCC:supramolecular fiber;CC:polymeric cytoskeletal fiber;CC:spindle pole;CC:microtubule;CC:centrosome;CC:microtubule organiz…	GO:0071840;GO:0007020;GO:0016043;GO:0009987;GO:0008150;GO:0006996;GO:0007017;GO:0007010;GO:0000226GO:0099512;GO:0099513;GO:0000922;GO:0005874;GO:0005813;GO:0005815;GO:0099080;GO:0110165;GO:0005829;GO:0005575;GO:0099081GO:0003674;GO:0005488;GO:0015631;GO:0043015;GO:0008092;GO:0005515	K16571	TUBGCP4, GCP4	------	------	ENOG410XPES	S:Function unknown	PF04130.17;PF17681.5	GCP_C_terminal;GCP_N_terminal	Gamma tubulin complex component C-terminal;Gamma tubulin complex component N-terminal	cytoplasmic
ENSRNOP00000028912	Dusp23	Dusp23	360881	pep primary_assembly:mRatBN7.2:13:85097899:85100093:-1 gene:ENSRNOG00000022143.7 transcript:ENSRNOT00000030449.7 gene_biotype:protein_coding transcript_biotype:protein_coding gene_symbol:Dusp23 description:dual specificity phosphatase 23 [Source:RGD Symbol;Acc:1309202]	1.402	0.4875	0.03376	up	yes	688.005	490.871	522.071	472.751	477.792	717.895	744.012	602.107	BP:cellular component assembly;BP:cell projection organization;BP:cell projection assembly;BP:cellular metabolic process;BP:plasma membrane bounded cell projection organization;BP:cellular component organization or biogenesis;BP:plasma membrane bounded cell projection assembly;BP:cellular component organization;BP:dephosphorylation;BP:cilium assembly;BP:cell proliferation;BP:cellular process;BP:b…	GO:0022607;GO:0030030;GO:0030031;GO:0044237;GO:0120036;GO:0071840;GO:0120031;GO:0016043;GO:0016311;GO:0060271;GO:0008283;GO:0009987;GO:0008150;GO:0008152;GO:0070925;GO:0006996;GO:0006796;GO:0006793;GO:0044782GO:0005737;GO:0005654;GO:0110165;GO:0005575;GO:0005829GO:0016791;GO:0016787;GO:0042578;GO:0003674;GO:0008138;GO:0017018;GO:0140096;GO:0016788;GO:0003824;GO:0004725;GO:0004722;GO:0004721	K14165	K14165	------	------	COG2453	S:Function unknown	PF00782.24;PF14566.10;PF00102.31	DSPc;PTPlike_phytase;Y_phosphatase	Dual specificity phosphatase, catalytic domain;Inositol hexakisphosphate;Protein-tyrosine phosphatase	cytoplasmic
ENSRNOP00000021381	Tspan5	Tetraspanin-5	362048	pep primary_assembly:mRatBN7.2:2:227294217:227465663:1 gene:ENSRNOG00000015913.6 transcript:ENSRNOT00000021381.6 gene_biotype:protein_coding transcript_biotype:protein_coding gene_symbol:Tspan5 description:tetraspanin 5 [Source:RGD Symbol;Acc:1303176]	1.215	0.281	0.0382	up	yes	639.366	526.139	543.811	515.743	518.864	662.873	587.122	668.102	BP:protein localization;BP:positive regulation of response to stimulus;BP:regulation of response to stimulus;BP:positive regulation of signaling;BP:localization within membrane;BP:nitrogen compound metabolic process;BP:regulation of signaling;BP:positive regulation of cell communication;BP:regulation of cell communication;BP:protein localization to cell periphery;BP:positive regulation of Notch s…	GO:0008104;GO:0048584;GO:0048583;GO:0023056;GO:0051668;GO:0006807;GO:0023051;GO:0010647;GO:0010646;GO:1990778;GO:0045747;GO:0009966;GO:0009967;GO:0050789;GO:0071704;GO:0065007;GO:0048518;GO:0033036;GO:0009987;GO:0050794;GO:0008150;GO:0072657;GO:0008152;GO:0008593;GO:0007155;GO:0072659;GO:0051179;GO:0051641;GO:0044238;GO:1901564;GO:0051604;GO:0019538;GO:0070727;GO:0043170;GO:0048522GO:0015629;GO:0…	K17345	TSPAN5	------	------	ENOG4111IRY	S:Function unknown	PF00335.24	Tetraspanin	Tetraspanin family	plasma membrane
ENSRNOP00000000611	Clps	Colipase	25680	pep primary_assembly:mRatBN7.2:20:6620529:6622689:-1 gene:ENSRNOG00000000510.8 transcript:ENSRNOT00000000611.5 gene_biotype:protein_coding transcript_biotype:protein_coding gene_symbol:Clps description:colipase [Source:RGD Symbol;Acc:2363]	3.423	1.775	0.04715	up	yes	856.429	250.22	297.758	302.134	150.768	956.618	555.728	1056.94	BP:response to extracellular stimulus;BP:post-embryonic development;BP:organic substance catabolic process;BP:response to food;BP:response to external biotic stimulus;BP:response to other organism;BP:response to bacterium;BP:lipid catabolic process;BP:interspecies interaction between organisms;BP:organic substance metabolic process;BP:multicellular organismal process;BP:lipid metabolic process;BP…	GO:0009991;GO:0009791;GO:1901575;GO:0032094;GO:0043207;GO:0051707;GO:0009617;GO:0016042;GO:0044419;GO:0071704;GO:0032501;GO:0006629;GO:0007586;GO:0008150;GO:0008152;GO:0042221;GO:0009056;GO:0044238;GO:0009607;GO:0009605;GO:0050896;GO:0031667GO:0110165;GO:0005575;GO:0005576GO:0019899;GO:0003674;GO:0005488;GO:0098772;GO:0035473;GO:0030234;GO:0005515;GO:0008047	K14460	CLPS	rno04975	Fat digestion and absorption	ENOG410YQC6	O:Posttranslational modification, protein turnover, chaperones	PF02740.18;PF01114.22	Colipase_C;Colipase	Colipase, C-terminal domain;Colipase, N-terminal domain	extracellular
ENSRNOP00000059566	Eef1akmt1	EEF1A lysine methyltransferase 1	290279	pep primary_assembly:mRatBN7.2:15:31694292:31711336:-1 gene:ENSRNOG00000009849.8 transcript:ENSRNOT00000064702.4 gene_biotype:protein_coding transcript_biotype:protein_coding gene_symbol:Eef1akmt1 description:EEF1A lysine methyltransferase 1 [Source:RGD Symbol;Acc:1306762]	0.7945	-0.3319	0.01272	down	yes	486.351	612.165	623.858	610.789	601.849	522.364	472.888	463.802	BP:protein methylation;BP:peptidyl-lysine methylation;BP:protein alkylation;BP:peptidyl-amino acid modification;BP:organic substance metabolic process;BP:methylation;BP:macromolecule modification;BP:protein modification process;BP:macromolecule methylation;BP:metabolic process;BP:primary metabolic process;BP:organonitrogen compound metabolic process;BP:peptidyl-lysine modification;BP:macromolecul…	GO:0006479;GO:0018022;GO:0008213;GO:0018193;GO:0071704;GO:0032259;GO:0043412;GO:0036211;GO:0043414;GO:0008152;GO:0044238;GO:1901564;GO:0018205;GO:0043170;GO:0019538;GO:0006807;GO:0008150GO:0005737;GO:0110165;GO:0005575GO:0042054;GO:0016278;GO:0016279;GO:0008276;GO:0003674;GO:0005488;GO:0003676;GO:0008168;GO:1901363;GO:0016740;GO:0016741;GO:0008757;GO:0140096;GO:0003824;GO:0097159;GO:0008170	K22855	EEF1AKMT1, EFM5	------	------	ENOG4111GGY	L:Replication, recombination and repair	PF10237.13	N6-adenineMlase	Probable N6-adenine methyltransferase	cytoplasmic
ENSRNOP00000020770	Lonp2	Lon protease homolog 2, peroxisomal	291922	pep primary_assembly:mRatBN7.2:19:20407478:20499014:-1 gene:ENSRNOG00000015162.9 transcript:ENSRNOT00000020770.8 gene_biotype:protein_coding transcript_biotype:protein_coding gene_symbol:Lonp2 description:lon peptidase 2, peroxisomal [Source:RGD Symbol;Acc:1305466]	1.513	0.5974	0.03556	up	yes	645.747	426.816	422.423	376.972	481.053	539.801	681.415	716.027	BP:protein localization;BP:regulation of primary metabolic process;BP:regulation of metabolic process;BP:cellular component organization or biogenesis;BP:cellular macromolecule localization;BP:macromolecule localization;BP:protein targeting;BP:establishment of protein localization;BP:response to organic substance;BP:organonitrogen compound metabolic process;BP:protein metabolic process;BP:regulat…	GO:0008104;GO:0080090;GO:0019222;GO:0071840;GO:0070727;GO:0033036;GO:0006605;GO:0045184;GO:0010033;GO:1901564;GO:0019538;GO:0009894;GO:0015919;GO:0046320;GO:0006807;GO:0006886;GO:0016043;GO:0065002;GO:0065007;GO:0006625;GO:0006810;GO:0050794;GO:0008150;GO:0008152;GO:0051234;GO:0051603;GO:0046907;GO:0050896;GO:0006515;GO:0072663;GO:0072662;GO:0014070;GO:0071806;GO:0016558;GO:0010565;GO:0006508;GO:…	K01338	lon	------	------	COG0466	O:Posttranslational modification, protein turnover, chaperones	PF05362.17;PF02190.20;PF00004.33;PF07728.18	Lon_C;LON_substr_bdg;AAA;AAA_5	Lon protease;ATP-dependent protease La;ATPase family associated with various cellular activities;AAA domain	cytoplasmic
ENSRNOP00000028328	Bax	Bax	24887	pep primary_assembly:mRatBN7.2:1:95938808:95945368:-1 gene:ENSRNOG00000020876.7 transcript:ENSRNOT00000028328.6 gene_biotype:protein_coding transcript_biotype:protein_coding gene_symbol:Bax description:BCL2 associated X, apoptosis regulator [Source:RGD Symbol;Acc:2192]	0.8107	-0.3028	0.01975	down	yes	458.165	565.139	597.034	544.111	554.27	485.819	473.489	415.186	BP:positive regulation of apoptotic signaling pathway;BP:regulation of primary metabolic process;BP:regulation of metabolic process;BP:regulation of apoptotic signaling pathway;BP:positive regulation of response to stimulus;BP:regulation of response to stimulus;BP:regulation of neuron apoptotic process;BP:signal transduction;BP:cell surface receptor signaling pathway;BP:mitochondrion organization…	GO:2001235;GO:0080090;GO:0019222;GO:2001233;GO:0048584;GO:0048583;GO:0043523;GO:0007165;GO:0007166;GO:0007005;GO:0051716;GO:0010604;GO:0043207;GO:0009966;GO:0043653;GO:0055085;GO:0044419;GO:0044093;GO:0048522;GO:0048518;GO:0002682;GO:0051054;GO:0098586;GO:0051052;GO:1905897;GO:0060255;GO:0030162;GO:0051707;GO:0010248;GO:0002429;GO:0009607;GO:0009605;GO:0044089;GO:0010638;GO:0002376;GO:0033554;GO:…	K02159	BAX	rno04071;rno04115;rno05132;rno04933;rno04932;rno05014;rno05016;rno05152;rno05012;rno05170;rno05217;rno05216;rno05214;rno05213;rno05212;rno05210;rno05218;rno01524;rno01521;rno04141;rno01522;rno04217;rno05022;rno05169;rno05168;rno05161;rno05160;rno05163;rno05162;rno05165;rno05164;rno05167;rno05166;rno05020;rno05417;rno05222;rno05223;rno05220;rno05226;rno05224;rno05225;rno04210;rno04211;rno05200;rno…	Sphingolipid signaling pathway;p53 signaling pathway;Salmonella infection;AGE-RAGE signaling pathway in diabetic complications;Non-alcoholic fatty liver disease;Amyotrophic lateral sclerosis;Huntington disease;Tuberculosis;Parkinson disease;Human immunodeficiency virus 1 infection;Basal cell carcinoma;Thyroid cancer;Glioma;Endometrial cancer;Pancreatic cancer;Colorectal cancer;Melanoma;Platinum d…	ENOG4112738	U:Intracellular trafficking, secretion, and vesicular transport	PF00452.23	Bcl-2	Apoptosis regulator proteins, Bcl-2 family	cytoplasmic
ENSRNOP00000028288	Elp6	Elongator complex protein 6	363150	pep primary_assembly:mRatBN7.2:8:110279979:110295060:1 gene:ENSRNOG00000020847.8 transcript:ENSRNOT00000028288.8 gene_biotype:protein_coding transcript_biotype:protein_coding gene_symbol:Elp6 description:elongator acetyltransferase complex subunit 6 [Source:RGD Symbol;Acc:1305478]	0.6867	-0.5422	0.004103	down	yes	409.273	595.981	584.543	561.954	641.446	445.707	392.79	389.323	BP:RNA modification;BP:nucleic acid metabolic process;BP:nitrogen compound metabolic process;BP:ncRNA metabolic process;BP:ncRNA processing;BP:organic cyclic compound metabolic process;BP:nucleobase-containing compound metabolic process;BP:regulation of biological process;BP:organic substance metabolic process;BP:biological regulation;BP:positive regulation of biological process;BP:heterocycle me…	GO:0009451;GO:0090304;GO:0006807;GO:0034660;GO:0034470;GO:1901360;GO:0006139;GO:0050789;GO:0071704;GO:0065007;GO:0048518;GO:0046483;GO:0030335;GO:0030334;GO:0008033;GO:0009987;GO:0006725;GO:0050794;GO:0002097;GO:0006400;GO:0043412;GO:0008150;GO:0008152;GO:0002098;GO:0016070;GO:0044238;GO:0040012;GO:0040017;GO:0034641;GO:0044237;GO:0043170;GO:0006399;GO:2000145;GO:2000147;GO:0006396;GO:0048522GO:0…	K11377	ELP6	------	------	ENOG4111K40	K:Transcription	PF09807.13	ELP6	Elongation complex protein 6	nuclear
ENSRNOP00000001759	Adora2a	Adenosine receptor A2a	25369	pep primary_assembly:mRatBN7.2:20:13315853:13333386:-1 gene:ENSRNOG00000001302.4 transcript:ENSRNOT00000001759.4 gene_biotype:protein_coding transcript_biotype:protein_coding gene_symbol:Adora2a description:adenosine A2a receptor [Source:RGD Symbol;Acc:2049]	2.977	1.574	0.03888	up	yes	740.58	248.755	252.163	236.033	258.069	931.821	590.779	699.139	BP:regulation of circadian rhythm;BP:positive regulation of apoptotic signaling pathway;BP:regulation of secretion;BP:regulation of apoptotic signaling pathway;BP:negative regulation of alpha-beta T cell activation;BP:negative regulation of response to stimulus;BP:regulation of alpha-beta T cell activation;BP:regulation of response to stimulus;BP:behavior;BP:negative regulation of defense respons…	GO:0042752;GO:2001235;GO:0051046;GO:2001233;GO:0046636;GO:0048585;GO:0046634;GO:0048583;GO:0007610;GO:0031348;GO:0007162;GO:0003013;GO:0043524;GO:0001505;GO:0003018;GO:0014074;GO:0032989;GO:0061900;GO:0080090;GO:0032230;GO:0050728;GO:0010035;GO:0019222;GO:0009966;GO:0009967;GO:0071840;GO:0060249;GO:0050727;GO:0099171;GO:0007189;GO:0099177;GO:0048518;GO:0002682;GO:0051957;GO:0051954;GO:0001963;GO:…	K04266	ADORA2A, ADOR	rno04270;rno04020;rno05034;rno04080;rno04015;rno04024;rno05012	Vascular smooth muscle contraction;Calcium signaling pathway;Alcoholism;Neuroactive ligand-receptor interaction;Rap1 signaling pathway;cAMP signaling pathway;Parkinson disease	ENOG410XRW9	S:Function unknown	PF00001.25;PF10320.13;PF13853.10	7tm_1;7TM_GPCR_Srsx;7tm_4	7 transmembrane receptor;Serpentine type 7TM GPCR chemoreceptor Srsx;Olfactory receptor	plasma membrane
ENSRNOP00000026962	Folr1	Folr1	171049	pep primary_assembly:mRatBN7.2:1:156219460:156230667:-1 gene:ENSRNOG00000019902.6 transcript:ENSRNOT00000026962.5 gene_biotype:protein_coding transcript_biotype:protein_coding gene_symbol:Folr1 description:folate receptor alpha [Source:RGD Symbol;Acc:71032]	1.296	0.3741	0.03972	up	yes	554.57	427.744	478.28	381.547	423.407	563.238	558.329	542.143	BP:protein localization;BP:regulation of response to stimulus;BP:response to axon injury;BP:membrane fusion;BP:plasma membrane organization;BP:pharyngeal arch artery morphogenesis;BP:establishment of protein localization to organelle;BP:cellular component organization or biogenesis;BP:cellular response to stimulus;BP:cellular macromolecule localization;BP:regulation of signal transduction;BP:resp…	GO:0008104;GO:0048583;GO:0048678;GO:0061025;GO:0007009;GO:0061626;GO:0072594;GO:0071840;GO:0051716;GO:0070727;GO:0009966;GO:0009611;GO:0048514;GO:0033036;GO:0006767;GO:0006766;GO:0031103;GO:0031102;GO:0015849;GO:0015711;GO:0006605;GO:0045184;GO:0051593;GO:0031669;GO:0006835;GO:0072657;GO:0043436;GO:0045026;GO:0001755;GO:0010033;GO:0046483;GO:0043648;GO:0031668;GO:0016477;GO:1901564;GO:0006575;GO:…	K13649	FOLR	rno04144;rno01523	Endocytosis;Antifolate resistance	ENOG4111IU4	U:Intracellular trafficking, secretion, and vesicular transport	PF03024.18	Folate_rec	Folate receptor family	plasma membrane
ENSRNOP00000018032	Sharpin	Sharpin	81859	pep primary_assembly:mRatBN7.2:7:108070687:108074955:-1 gene:ENSRNOG00000012812.5 transcript:ENSRNOT00000018031.5 gene_biotype:protein_coding transcript_biotype:protein_coding gene_symbol:Sharpin description:SHANK-associated RH domain interactor [Source:RGD Symbol;Acc:631353]	1.333	0.4147	0.03252	up	yes	559.878	419.893	356.098	470.816	432.765	602.335	558.732	518.568	BP:negative regulation of response to stimulus;BP:positive regulation of response to stimulus;BP:regulation of tumor necrosis factor-mediated signaling pathway;BP:negative regulation of defense response;BP:mitochondrion organization;BP:negative regulation of inflammatory response;BP:response to external biotic stimulus;BP:regulation of signal transduction;BP:positive regulation of signal transduc…	GO:0048585;GO:0048584;GO:0010803;GO:0031348;GO:0007005;GO:0050728;GO:0043207;GO:0009966;GO:0009967;GO:0009617;GO:0070647;GO:0050727;GO:0044419;GO:0032446;GO:0048518;GO:0043122;GO:0043123;GO:0048583;GO:0030163;GO:0009607;GO:0051707;GO:1901564;GO:1901565;GO:0009605;GO:0019538;GO:0016567;GO:0006921;GO:0006807;GO:0050789;GO:1901575;GO:0008544;GO:0016043;GO:0065007;GO:0071840;GO:0009888;GO:0050794;GO:…	K20894	SHARPIN	rno04621;rno04217	NOD-like receptor signaling pathway;Necroptosis	ENOG410XP9Y;ENOG410YHH3	O:Posttranslational modification, protein turnover, chaperones;	PF16764.9;PF00641.22	Sharpin_PH;zf-RanBP	Sharpin PH domain;Zn-finger in Ran binding protein and others	cytoplasmic
ENSRNOP00000018487	Ighmbp2	Ighmbp2	-	pep primary_assembly:mRatBN7.2:1:200506338:200529514:-1 gene:ENSRNOG00000013456.7 transcript:ENSRNOT00000018487.5 gene_biotype:protein_coding transcript_biotype:protein_coding gene_symbol:Ighmbp2 description:immunoglobulin mu DNA binding protein 2 [Source:RGD Symbol;Acc:68325]	0.8119	-0.3006	0.01994	down	yes	437.051	538.283	507.268	547.332	560.249	477.522	423.579	410.052	BP:regulation of primary metabolic process;BP:regulation of metabolic process;BP:cell differentiation in spinal cord;BP:organic cyclic compound metabolic process;BP:negative regulation of macromolecule metabolic process;BP:cellular developmental process;BP:central nervous system neuron differentiation;BP:negative regulation of biological process;BP:DNA geometric change;BP:spinal cord motor neuron…	GO:0080090;GO:0019222;GO:0021515;GO:1901360;GO:0010605;GO:0048869;GO:0021953;GO:0048519;GO:0032392;GO:0021522;GO:0060255;GO:2001141;GO:0003008;GO:0071103;GO:0009892;GO:0009890;GO:0006807;GO:0046483;GO:0016043;GO:0065007;GO:0071840;GO:0009889;GO:0008150;GO:0008152;GO:0050794;GO:0016070;GO:0006355;GO:0010556;GO:0010558;GO:0030154;GO:0034641;GO:0006139;GO:0000122;GO:0032502;GO:0032501;GO:0050877;GO:…	K19036	IGHMBP2	------	------	COG1112	K:Transcription	PF13086.10;PF13087.10;PF13604.10;PF01424.26;PF13245.10;PF21138.1;PF04851.19;PF01428.20;PF00270.33;PF20720.1	AAA_11;AAA_12;AAA_30;R3H;AAA_19;SMUBP-2_HCS1_1B;ResIII;zf-AN1;DEAD;nSTAND3	AAA domain;AAA domain;AAA domain;R3H domain;AAA domain;Helicase SMUBP-2/HCS1, 1B domain;Type III restriction enzyme, res subunit;AN1-like Zinc finger;DEAD/DEAH box helicase;Novel STAND NTPase 3	nuclear
ENSRNOP00000097555	Cmc1	COX assembly mitochondrial protein	-	pep primary_assembly:mRatBN7.2:8:117798945:117900462:-1 gene:ENSRNOG00000010149.7 transcript:ENSRNOT00000109221.1 gene_biotype:protein_coding transcript_biotype:protein_coding gene_symbol:Cmc1 description:C-x(9)-C motif containing 1 [Source:RGD Symbol;Acc:1305283]	1.302	0.3807	0.02797	up	yes	538.319	413.376	383.174	446.776	410.177	484.451	548.714	581.793	CC:intracellular membrane-bounded organelle;CC:mitochondrion;CC:cellular_component;CC:intracellular organelle;CC:membrane-bounded organelle;CC:organelle;CC:cellular anatomical entityMF:cation binding;MF:ion binding;MF:molecular_function;MF:binding;MF:metal ion binding	GO:0043231;GO:0005739;GO:0005575;GO:0043229;GO:0043227;GO:0043226;GO:0110165GO:0043169;GO:0043167;GO:0003674;GO:0005488;GO:0046872	K18171	CMC1	------	------	ENOG4111YK0	S:Function unknown	PF08583.14	Cmc1	Cytochrome c oxidase biogenesis protein Cmc1 like	mitochondrial
ENSRNOP00000046751	Unc13b	Unc13b	-	pep primary_assembly:mRatBN7.2:5:57289227:57502926:1 gene:ENSRNOG00000008237.9 transcript:ENSRNOT00000043216.6 gene_biotype:protein_coding transcript_biotype:protein_coding gene_symbol:Unc13b description:unc-13 homolog B [Source:RGD Symbol;Acc:619723]	0.5189	-0.9465	0.01348	down	yes	322.909	622.243	567.649	576.875	722.206	372.782	296.752	299.193	BP:regulation of response to external stimulus;BP:regulation of secretion;BP:positive regulation of secretion;BP:regulation of synaptic vesicle priming;BP:regulation of transport;BP:positive regulation of response to stimulus;BP:regulation of response to stimulus;BP:synapse organization;BP:regulation of neurotransmitter levels;BP:positive regulation of response to external stimulus;BP:cellular re…	GO:0032101;GO:0051046;GO:0051047;GO:0010807;GO:0051049;GO:0048584;GO:0048583;GO:0050808;GO:0001505;GO:0032103;GO:0051716;GO:0071310;GO:2000300;GO:0099171;GO:0071331;GO:0071333;GO:0048518;GO:0099177;GO:0019725;GO:0099003;GO:0051050;GO:0007528;GO:0048278;GO:0042221;GO:0006836;GO:0050804;GO:0010033;GO:0016192;GO:0031349;GO:1903305;GO:0034284;GO:0071322;GO:0071326;GO:0016050;GO:0048878;GO:0098916;GO:…	K15293	UNC13A_B_C, MUNC13	rno04721	Synaptic vesicle cycle	ENOG410XS5D	S:Function unknown	PF06292.21;PF00168.34;PF00130.26	MUN;C2;C1_1	MUN domain;C2 domain;Phorbol esters/diacylglycerol binding domain	mitochondrial
ENSRNOP00000081021	Irf2bp2	Irf2bp2	-	pep primary_assembly:mRatBN7.2:19:54560128:54566642:-1 gene:ENSRNOG00000070206.1 transcript:ENSRNOT00000108063.1 gene_biotype:protein_coding transcript_biotype:protein_coding gene_symbol:Irf2bp2 description:interferon regulatory factor 2 binding protein 2 [Source:RGD Symbol;Acc:1589517]	0.8182	-0.2895	0.02133	down	yes	410.122	501.226	490.649	512.578	500.452	426.414	427.336	376.615	BP:negative regulation of metabolic process;BP:regulation of primary metabolic process;BP:regulation of metabolic process;BP:negative regulation of cellular biosynthetic process;BP:regulation of cellular biosynthetic process;BP:negative regulation of cellular metabolic process;BP:regulation of cellular metabolic process;BP:B cell activation;BP:leukocyte activation;BP:regulation of biological proc…	GO:0009892;GO:0080090;GO:0019222;GO:0031327;GO:0031326;GO:0031324;GO:0031323;GO:0042113;GO:0045321;GO:0050789;GO:0010605;GO:0009890;GO:0000122;GO:0048869;GO:0060255;GO:0010556;GO:0065007;GO:0048519;GO:0010468;GO:0032502;GO:0032501;GO:0045934;GO:0030183;GO:0019219;GO:0009987;GO:0009889;GO:0050794;GO:1902679;GO:0001775;GO:0046649;GO:0045892;GO:0051171;GO:0051172;GO:2001141;GO:0002521;GO:0002376;GO:…	K22383	IRF2BP	------	------	ENOG4110EVD	K:Transcription	PF11261.12	IRF-2BP1_2	Interferon regulatory factor 2-binding protein zinc finger	cytoplasmic
ENSRNOP00000042417	Lrch3	Lrch3	-	pep primary_assembly:mRatBN7.2:11:67774286:67872229:-1 gene:ENSRNOG00000001774.9 transcript:ENSRNOT00000051989.7 gene_biotype:protein_coding transcript_biotype:protein_coding gene_symbol:Lrch3 description:leucine rich repeats and calponin homology domain containing 3 [Source:RGD Symbol;Acc:1306200]	1.745	0.8032	0.00252	up	yes	576.874	330.582	349.328	310.573	331.843	615.894	537.661	577.067	------	------	------	------	------	------	COG4886	U:Intracellular trafficking, secretion, and vesicular transport	PF13855.10;PF12799.11;PF00307.35	LRR_8;LRR_4;CH	Leucine rich repeat;Leucine Rich repeats;Calponin homology	cytoplasmic
ENSRNOP00000045466	Sult5a1	Sulfotransferase	-	pep primary_assembly:mRatBN7.2:19:51189287:51204362:-1 gene:ENSRNOG00000015695.8 transcript:ENSRNOT00000051452.6 gene_biotype:protein_coding transcript_biotype:protein_coding gene_symbol:Sult5a1 description:sulfotransferase family 5A, member 1 [Source:RGD Symbol;Acc:1310002]	0.5799	-0.7861	0.04882	down	yes	331.481	571.627	531.788	605.958	577.135	453.16	293.855	247.43	BP:cellular process;BP:sulfation;BP:cellular metabolic process;BP:sulfur compound metabolic process;BP:metabolic process;BP:biological_processCC:cytoplasm;CC:cellular_component;CC:cellular anatomical entityMF:molecular_function;MF:transferase activity, transferring sulfur-containing groups;MF:sulfotransferase activity;MF:catalytic activity;MF:transferase activity	GO:0009987;GO:0051923;GO:0044237;GO:0006790;GO:0008152;GO:0008150GO:0005737;GO:0005575;GO:0110165GO:0003674;GO:0016782;GO:0008146;GO:0003824;GO:0016740	------	------	------	------	ENOG4111H56	S:Function unknown	PF00685.31;PF13469.10	Sulfotransfer_1;Sulfotransfer_3	Sulfotransferase domain;Sulfotransferase family	mitochondrial
ENSRNOP00000006768	Eif2d	Eukaryotic translation initiation factor 2D	498225	pep primary_assembly:mRatBN7.2:13:42615911:42634854:1 gene:ENSRNOG00000004910.7 transcript:ENSRNOT00000006768.5 gene_biotype:protein_coding transcript_biotype:protein_coding gene_symbol:Eif2d description:eukaryotic translation initiation factor 2D [Source:RGD Symbol;Acc:1561765]	1.215	0.281	0.04208	up	yes	487.797	401.626	374.526	441.002	389.349	529.905	470.183	463.303	BP:cellular component assembly;BP:macromolecular complex subunit organization;BP:organelle disassembly;BP:ribosome disassembly;BP:cellular component organization or biogenesis;BP:ribonucleoprotein complex subunit organization;BP:IRES-dependent viral translational initiation;BP:cellular component organization;BP:macromolecular complex assembly;BP:ribonucleoprotein complex assembly;BP:cellular proc…	GO:0022607;GO:0043933;GO:1903008;GO:0032790;GO:0071840;GO:0071826;GO:0075522;GO:0016043;GO:0065003;GO:0022618;GO:0009987;GO:0008150;GO:0001731;GO:0006996;GO:0016032;GO:0022411GO:0022627;GO:0015935;GO:0005737;GO:0110165;GO:0044391;GO:0016604;GO:0032991;GO:0005829;GO:1990904;GO:0005575GO:0003674;GO:0005488;GO:0003676;GO:1901363;GO:0008135;GO:0045182;GO:0090079;GO:0097159;GO:0003723;GO:0003743	K15027	EIF2D	------	------	ENOG410XSAV	J:Translation, ribosomal structure and biogenesis	PF17832.5;PF01253.26	Pre-PUA;SUI1	Pre-PUA-like domain;Translation initiation factor SUI1	cytoplasmic
ENSRNOP00000016582	Exosc3	Ribosomal RNA-processing protein 40	-	pep primary_assembly:mRatBN7.2:5:59573886:59579060:-1 gene:ENSRNOG00000012409.7 transcript:ENSRNOT00000016582.7 gene_biotype:protein_coding transcript_biotype:protein_coding gene_symbol:Exosc3 description:exosome component 3 [Source:RGD Symbol;Acc:1304739]	1.474	0.5597	0.03299	up	yes	529.481	359.333	395.371	403.215	279.413	593.333	518.509	476.6	BP:nuclear polyadenylation-dependent ncRNA catabolic process;BP:regulation of primary metabolic process;BP:regulation of metabolic process;BP:positive regulation of response to stimulus;BP:regulation of response to stimulus;BP:regulation of lymphocyte mediated immunity;BP:positive regulation of leukocyte mediated immunity;BP:regulation of leukocyte mediated immunity;BP:positive regulation of prod…	GO:0071046;GO:0080090;GO:0019222;GO:0048584;GO:0048583;GO:0002706;GO:0002705;GO:0002703;GO:0002702;GO:0048523;GO:0071043;GO:1901360;GO:0002708;GO:0016180;GO:0006304;GO:0010605;GO:0010604;GO:0002263;GO:0002208;GO:0045830;GO:0048518;GO:0065007;GO:0031324;GO:0034475;GO:0051054;GO:0034470;GO:0034472;GO:0060255;GO:0002824;GO:0002822;GO:0002821;GO:0046649;GO:0043144;GO:0000467;GO:0045911;GO:0046483;GO:…	K03681	RRP40, EXOSC3	rno03018	RNA degradation	COG1097	I:Lipid transport and metabolism	PF21262.1;PF21261.1;PF15985.9	RRP40_S1;RRP40_N_mamm;KH_6	Exosome complex component RRP40, S1 domain;Mammalian exosome complex component RRP40, N-terminal;KH domain	nuclear
ENSRNOP00000074749	Thoc2	THO complex subunit 2	313308	pep primary_assembly:mRatBN7.2:X:120634968:120749513:-1 gene:ENSRNOG00000007315.8 transcript:ENSRNOT00000081880.2 gene_biotype:protein_coding transcript_biotype:protein_coding gene_symbol:Thoc2 description:THO complex subunit 2 [Source:RGD Symbol;Acc:1561623]	1.217	0.2833	0.02423	up	yes	478.226	393.099	426.633	389.448	363.216	498.436	460.028	476.215	BP:nuclear transport;BP:nuclear export;BP:regulation of metabolic process;BP:regulation of transport;BP:regulation of intracellular transport;BP:cell development;BP:negative regulation of cell projection organization;BP:organic cyclic compound metabolic process;BP:regulation of nucleobase-containing compound transport;BP:blastocyst development;BP:interspecies interaction between organisms;BP:nega…	GO:0051169;GO:0051168;GO:0019222;GO:0051049;GO:0032386;GO:0048468;GO:0031345;GO:1901360;GO:0032239;GO:0001824;GO:0044419;GO:0048519;GO:0044417;GO:0042127;GO:0060255;GO:0010977;GO:0010975;GO:0051701;GO:0046483;GO:0010468;GO:0006807;GO:0051028;GO:0120035;GO:0050789;GO:0016973;GO:0000902;GO:0031344;GO:0065007;GO:0006810;GO:0009889;GO:0050794;GO:0010793;GO:0008152;GO:0051236;GO:0051234;GO:0016070;GO:…	K12879	THOC2	rno03040;rno03013	Spliceosome;Nucleocytoplasmic transport	ENOG410XQ2A	S:Function unknown	PF11262.12;PF16134.9;PF11732.12	Tho2;THOC2_N;Thoc2	Transcription factor/nuclear export subunit protein 2;THO complex subunit 2 N-terminus;Transcription- and export-related complex subunit	nuclear
ENSRNOP00000075445	Mff	Mitochondrial fission factor	301563	pep primary_assembly:mRatBN7.2:9:84011399:84036039:1 gene:ENSRNOG00000015428.8 transcript:ENSRNOT00000089451.2 gene_biotype:protein_coding transcript_biotype:protein_coding gene_symbol:Mff description:mitochondrial fission factor [Source:RGD Symbol;Acc:1310230]	0.5782	-0.7904	0.004676	down	yes	316.177	546.855	604.025	500.831	535.708	304.796	360.236	283.498	BP:regulation of protein localization to membrane;BP:positive regulation of protein localization to membrane;BP:regulation of cellular localization;BP:regulation of organelle organization;BP:mitochondrial fission;BP:regulation of transport;BP:regulation of intracellular transport;BP:regulation of cellular component organization;BP:regulation of mitochondrion organization;BP:regulation of protein …	GO:1905475;GO:1905477;GO:0060341;GO:0033043;GO:0000266;GO:0051049;GO:0032386;GO:0051128;GO:0010821;GO:1903533;GO:0010822;GO:0032388;GO:0051223;GO:0007005;GO:0032880;GO:0032879;GO:0033157;GO:0090140;GO:0090141;GO:0016043;GO:0050789;GO:0090313;GO:0065007;GO:0071840;GO:0048518;GO:0022603;GO:0051130;GO:0070201;GO:0051050;GO:0050793;GO:0009987;GO:0090316;GO:0050794;GO:1903829;GO:0008150;GO:0051222;GO:…	K22076	MFF	------	------	------	------	PF05644.15	Miff	Mitochondrial and peroxisomal fission factor Mff	ER
ENSRNOP00000072186	Polr2m	DNA-directed RNA polymerase II subunit GRINL1A	192147	pep primary_assembly:mRatBN7.2:8:72131530:72139498:-1 gene:ENSRNOG00000057676.2 transcript:ENSRNOT00000085843.2 gene_biotype:protein_coding transcript_biotype:protein_coding gene_symbol:Polr2m description:RNA polymerase II subunit M [Source:RGD Symbol;Acc:619847]	1.306	0.3852	0.01751	up	yes	482.054	369.236	364.65	402.845	340.215	514.215	491.402	440.545	BP:nucleobase-containing compound metabolic process;BP:metabolic process;BP:cellular biosynthetic process;BP:nitrogen compound metabolic process;BP:signal transduction;BP:maintenance of location in cell;BP:organic substance biosynthetic process;BP:intracellular signal transduction;BP:organic cyclic compound metabolic process;BP:RNA biosynthetic process;BP:localization;BP:organic cyclic compound b…	GO:0006139;GO:0008152;GO:0044249;GO:0006807;GO:0007165;GO:0051651;GO:1901576;GO:0035556;GO:1901360;GO:0032774;GO:0051179;GO:1901362;GO:0050789;GO:0071704;GO:0065007;GO:0006368;GO:0006725;GO:0009987;GO:0006354;GO:0050794;GO:0009058;GO:0009059;GO:0008150;GO:0034654;GO:0044271;GO:0051235;GO:0044238;GO:0051643;GO:0051640;GO:0046483;GO:0016070;GO:0090304;GO:0051657;GO:0034641;GO:0044237;GO:0043170;GO:…	K21987	POLR2M, GRINL1A	rno03020;rno03420	RNA polymerase;Nucleotide excision repair	ENOG410ZKMZ	K:Transcription	PF15328.10	GCOM2	Putative GRINL1B complex locus protein 2	nuclear
ENSRNOP00000048165	ENSRNOG00000066687	KRAB domain-containing protein	-	pep primary_assembly:mRatBN7.2:3:165069806:165076923:-1 gene:ENSRNOG00000066687.1 transcript:ENSRNOT00000042110.5 gene_biotype:protein_coding transcript_biotype:protein_coding	1.435	0.5211	0.0005937	up	yes	495.561	345.364	340.036	337.735	358.321	492.864	500.41	493.41	BP:regulation of primary metabolic process;BP:regulation of metabolic process;BP:regulation of cellular biosynthetic process;BP:regulation of cellular metabolic process;BP:regulation of biological process;BP:regulation of macromolecule metabolic process;BP:biological regulation;BP:regulation of gene expression;BP:regulation of nucleobase-containing compound metabolic process;BP:regulation of bios…	GO:0080090;GO:0019222;GO:0031326;GO:0031323;GO:0050789;GO:0060255;GO:0065007;GO:0010468;GO:0019219;GO:0009889;GO:0050794;GO:0008150;GO:0051171;GO:2001141;GO:0051252;GO:0006355;GO:0010556GO:0016020;GO:0110165;GO:0005575GO:0038023;GO:0060089;GO:0003674;GO:0005488;GO:0043169;GO:0004930;GO:0043167;GO:0046872;GO:0004888	------	------	------	------	COG5048	S:Function unknown	PF01352.31	KRAB	KRAB box	cytoplasmic
ENSRNOP00000072503	Unc119b	Unc119b	288702	pep primary_assembly:mRatBN7.2:12:41478808:41491432:1 gene:ENSRNOG00000021725.6 transcript:ENSRNOT00000077871.2 gene_biotype:protein_coding transcript_biotype:protein_coding gene_symbol:Unc119b description:unc-119 lipid binding chaperone B [Source:RGD Symbol;Acc:1309359]	0.6968	-0.5212	0.01533	down	yes	343.765	493.329	439.701	520.412	519.875	365.481	349.352	316.463	BP:cellular component assembly;BP:establishment of localization;BP:cell projection organization;BP:cell projection assembly;BP:lipoprotein localization;BP:protein localization;BP:plasma membrane bounded cell projection organization;BP:cellular component organization or biogenesis;BP:plasma membrane bounded cell projection assembly;BP:cellular macromolecule localization;BP:cellular component organ…	GO:0022607;GO:0051234;GO:0030030;GO:0030031;GO:0044872;GO:0008104;GO:0120036;GO:0071840;GO:0120031;GO:0070727;GO:0016043;GO:0071705;GO:0071702;GO:0033036;GO:0032502;GO:0006810;GO:0060271;GO:0008283;GO:0009987;GO:0045184;GO:0008150;GO:0042953;GO:0070925;GO:0051179;GO:0051641;GO:0006996;GO:0007399;GO:0048856;GO:0015031;GO:0048731;GO:0044782GO:0005929;GO:0043227;GO:0043226;GO:0042995;GO:0110165;GO:0…	K23539	UNC119	------	------	ENOG410YJ3E	K:Transcription	PF05351.15	GMP_PDE_delta	GMP-PDE, delta subunit	cytoplasmic
ENSRNOP00000029546	Vrk1	Vrk1	-	pep primary_assembly:mRatBN7.2:6:124914855:124981436:1 gene:ENSRNOG00000005274.7 transcript:ENSRNOT00000036035.5 gene_biotype:protein_coding transcript_biotype:protein_coding gene_symbol:Vrk1 description:VRK serine/threonine kinase 1 [Source:RGD Symbol;Acc:1306069]	0.699	-0.5166	0.02289	down	yes	343.879	491.993	543.962	435.199	496.818	383.12	323.375	325.143	BP:regulation of cellular localization;BP:phosphorylation;BP:signal transduction;BP:organelle disassembly;BP:cell division;BP:cellular component organization or biogenesis;BP:cell cycle;BP:regulation of protein localization;BP:cellular response to stimulus;BP:Golgi disassembly;BP:cellular component organization;BP:regulation of biological process;BP:biological regulation;BP:positive regulation of…	GO:0060341;GO:0016310;GO:0007165;GO:1903008;GO:0051301;GO:0071840;GO:0007049;GO:0032880;GO:0051716;GO:0090166;GO:0016043;GO:0050789;GO:0065007;GO:1903829;GO:0048518;GO:1905634;GO:0009987;GO:0050794;GO:0006974;GO:0006950;GO:0008150;GO:0008152;GO:0032879;GO:0006996;GO:0007030;GO:0050896;GO:0044237;GO:0120187;GO:0006796;GO:0033554;GO:0006793;GO:0022411;GO:0048522GO:0005634;GO:0043229;GO:0043228;GO:0…	K08816	VRK	------	------	ENOG410XPGP	S:Function unknown	PF00069.29;PF07714.21;PF03109.20	Pkinase;PK_Tyr_Ser-Thr;ABC1	Protein kinase domain;Protein tyrosine and serine/threonine kinase;ABC1 atypical kinase-like domain	nuclear
ENSRNOP00000027266	Rab40c	Rab40c	-	pep primary_assembly:mRatBN7.2:10:14900929:14936557:-1 gene:ENSRNOG00000020067.4 transcript:ENSRNOT00000027266.4 gene_biotype:protein_coding transcript_biotype:protein_coding gene_symbol:Rab40c description:Rab40c, member RAS oncogene family [Source:RGD Symbol;Acc:727914]	0.5724	-0.8049	0.01759	down	yes	302.171	527.895	543.207	567.951	472.528	214.372	339.353	352.788	BP:protein localization;BP:nitrogen compound metabolic process;BP:regulation of biological process;BP:intracellular signal transduction;BP:protein localization to membrane;BP:receptor recycling;BP:ensheathment of neurons;BP:protein localization to cell periphery;BP:myelination;BP:protein ubiquitination;BP:protein modification by small protein conjugation or removal;BP:organic substance metabolic …	GO:0008104;GO:0006807;GO:0050789;GO:0035556;GO:0072657;GO:0001881;GO:0007272;GO:1990778;GO:0042552;GO:0016567;GO:0070647;GO:0071704;GO:0065007;GO:0033036;GO:0007165;GO:0043687;GO:0009987;GO:0050794;GO:0043412;GO:0036211;GO:0008150;GO:0008366;GO:0008152;GO:0051668;GO:0072659;GO:0051179;GO:0051641;GO:0044238;GO:1901564;GO:0019538;GO:0070727;GO:0043170;GO:0032446;GO:0043112GO:0008021;GO:0016020;GO:0…	K07928	RAB40	------	------	ENOG410XPUI	S:Function unknown	PF00071.26;PF08477.17;PF07525.20	Ras;Roc;SOCS_box	Ras family;Ras of Complex, Roc, domain of DAPkinase;SOCS box	mitochondrial
ENSRNOP00000081883	Chn1	Chn1	-	pep primary_assembly:mRatBN7.2:3:58510536:58676200:-1 gene:ENSRNOG00000017939.7 transcript:ENSRNOT00000099938.1 gene_biotype:protein_coding transcript_biotype:protein_coding gene_symbol:Chn1 description:chimerin 1 [Source:RGD Symbol;Acc:620139]	1.618	0.6942	0.04968	up	yes	509.674	314.957	295.877	405.658	243.335	521.891	518.135	488.995	BP:transmembrane receptor protein tyrosine kinase signaling pathway;BP:regulation of anatomical structure morphogenesis;BP:cell projection organization;BP:motor neuron axon guidance;BP:regulation of response to stimulus;BP:regulation of cellular component organization;BP:cell surface receptor signaling pathway;BP:regulation of signaling;BP:plasma membrane bounded cell projection organization;BP:a…	GO:0007169;GO:0022603;GO:0030030;GO:0008045;GO:0048583;GO:0051128;GO:0007166;GO:0023051;GO:0120036;GO:0007411;GO:0010646;GO:0043087;GO:0031344;GO:0071840;GO:0007167;GO:0120035;GO:0009966;GO:0016043;GO:0050789;GO:0097485;GO:0065007;GO:0065009;GO:0031175;GO:0042127;GO:0051056;GO:0009987;GO:0008283;GO:0050793;GO:0050790;GO:0050794;GO:0008150;GO:0010975;GO:0048013;GO:1902531;GO:0051336;GO:0050770;GO:…	------	------	------	------	ENOG410YM3I	S:Function unknown	PF00620.31;PF00017.28;PF00130.26	RhoGAP;SH2;C1_1	RhoGAP domain;SH2 domain;Phorbol esters/diacylglycerol binding domain	cytoplasmic
ENSRNOP00000047801	Lrch1	Lrch1	502020	pep primary_assembly:mRatBN7.2:15:50071947:50249657:-1 gene:ENSRNOG00000009412.7 transcript:ENSRNOT00000047192.4 gene_biotype:protein_coding transcript_biotype:protein_coding gene_symbol:Lrch1 description:leucine rich repeats and calponin homology domain containing 1 [Source:RGD Symbol;Acc:1595678]	1.861	0.8961	0.03931	up	yes	532.169	285.897	300.011	342.223	215.457	649.579	514.654	432.274	BP:cellular response to chemical stimulus;BP:regulation of biological process;BP:regulation of mononuclear cell migration;BP:cellular response to stimulus;BP:regulation of immune system process;BP:cellular response to organic substance;BP:negative regulation of leukocyte migration;BP:regulation of lymphocyte migration;BP:negative regulation of lymphocyte migration;BP:regulation of leukocyte migra…	GO:0070887;GO:0050789;GO:0071675;GO:0051716;GO:0002682;GO:0071310;GO:0002686;GO:2000401;GO:2000402;GO:0002685;GO:0065007;GO:2000405;GO:2000404;GO:0002683;GO:0030336;GO:0030334;GO:0034097;GO:0009987;GO:0050794;GO:0008150;GO:0048519;GO:0042221;GO:0010033;GO:1990869;GO:1990868;GO:0040013;GO:0040012;GO:0071345;GO:0050896;GO:0071676;GO:2000145;GO:2000146;GO:0048523GO:0005737;GO:0016020;GO:0110165;GO:0…	------	------	------	------	COG4886	J:Translation, ribosomal structure and biogenesis	PF13855.10;PF12799.11;PF00307.35	LRR_8;LRR_4;CH	Leucine rich repeat;Leucine Rich repeats;Calponin homology	cytoplasmic
ENSRNOP00000056637	Slc13a4	Slc13a4	503568	pep primary_assembly:mRatBN7.2:4:63943395:63988168:-1 gene:ENSRNOG00000011184.7 transcript:ENSRNOT00000059892.5 gene_biotype:protein_coding transcript_biotype:protein_coding gene_symbol:Slc13a4 description:solute carrier family 13 member 4 [Source:RGD Symbol;Acc:1359715]	0.2337	-2.097	0.001947	down	yes	152.375	651.956	579.909	713.682	662.275	180.057	120.369	156.701	CC:membrane;CC:cellular anatomical entity;CC:cellular_componentMF:molecular_function;MF:sulfate transmembrane transporter activity;MF:sulfur compound transmembrane transporter activity;MF:sodium ion transmembrane transporter activity;MF:inorganic solute uptake transmembrane transporter activity;MF:solut;MF:inorganic anion transmembrane transporter activity;MF:metal ion transmembrane transporter a…	GO:0016020;GO:0110165;GO:0005575GO:0003674;GO:0015116;GO:1901682;GO:0015081;GO:0015318;GO:0015370;GO:0015103;GO:0046873;GO:0015294;GO:0015291;GO:0015293;GO:0005215;GO:0008324;GO:0022890;GO:1901702;GO:0015075;GO:0022857;GO:0022804;GO:0022853;GO:0008271;GO:0015382	K14444	SLC13A1_4	------	------	COG0471	Z:Cytoskeleton	PF00939.23;PF03600.20	Na_sulph_symp;CitMHS	Sodiu;Citrate transporter	plasma membrane
ENSRNOP00000014772	Tspan14	Tetraspanin	306324	pep primary_assembly:mRatBN7.2:16:16783234:16841400:-1 gene:ENSRNOG00000010813.7 transcript:ENSRNOT00000014772.7 gene_biotype:protein_coding transcript_biotype:protein_coding gene_symbol:Tspan14 description:tetraspanin 14 [Source:RGD Symbol;Acc:1305714]	0.4691	-1.092	0.009033	down	yes	243.548	519.129	458.434	602.102	496.85	319.738	196.534	214.372	BP:protein localization;BP:regulation of response to stimulus;BP:positive regulation of signaling;BP:nitrogen compound metabolic process;BP:regulation of signaling;BP:positive regulation of cell communication;BP:regulation of cell communication;BP:regulation of biological process;BP:protein localization to cell periphery;BP:organic substance metabolic process;BP:regulation of signal transduction;…	GO:0008104;GO:0048583;GO:0023056;GO:0006807;GO:0023051;GO:0010647;GO:0010646;GO:0050789;GO:1990778;GO:0071704;GO:0009966;GO:0009967;GO:0045747;GO:0065007;GO:0048518;GO:0033036;GO:0048584;GO:0009987;GO:0050794;GO:0008150;GO:0072657;GO:0008152;GO:0008593;GO:0051668;GO:0072659;GO:0051179;GO:0051641;GO:0044238;GO:1901564;GO:0051604;GO:0019538;GO:0070727;GO:0043170;GO:0048522GO:0097197;GO:0016020;GO:0…	K17296	TSPAN14	------	------	ENOG4111IRY	S:Function unknown	PF00335.24	Tetraspanin	Tetraspanin family	plasma membrane
ENSRNOP00000026646	Eif4e2	Chrng	-	pep primary_assembly:mRatBN7.2:9:87886111:87902501:1 gene:ENSRNOG00000019634.10 transcript:ENSRNOT00000026646.6 gene_biotype:protein_coding transcript_biotype:protein_coding gene_symbol:Chrng description:cholinergic receptor nicotinic gamma subunit [Source:RGD Symbol;Acc:2354]	0.7237	-0.4665	0.04209	down	yes	314.224	434.17	477.545	396.159	428.807	300.526	267.854	374.293	BP:regulation of primary metabolic process;BP:regulation of metabolic process;BP:negative regulation of response to stimulus;BP:regulation of response to stimulus;BP:negative regulation of defense response;BP:regulation of defense response;BP:negative regulation of macromolecule metabolic process;BP:negative regulation of signal transduction;BP:regulation of signal transduction;BP:posttranscripti…	GO:0080090;GO:0019222;GO:0048585;GO:0048583;GO:0031348;GO:0031347;GO:0010605;GO:0009968;GO:0009966;GO:0010608;GO:0048519;GO:0060255;GO:0006446;GO:0050776;GO:0035278;GO:0009790;GO:0045824;GO:0016441;GO:0010648;GO:0009892;GO:0009890;GO:0002831;GO:0002832;GO:0010629;GO:0050789;GO:1901576;GO:0065007;GO:0002683;GO:0001960;GO:0045947;GO:0009889;GO:0050794;GO:0008150;GO:0008152;GO:0060761;GO:0080134;GO:…	K03259	EIF4E	rno04066;rno04910;rno01521;rno04151;rno04150;rno04211	HIF-1 signaling pathway;Insulin signaling pathway;EGFR tyrosine kinase inhibitor resistance;PI3K-Akt signaling pathway;mTOR signaling pathway;Longevity regulating pathway	COG5053	J:Translation, ribosomal structure and biogenesis	PF01652.22	IF4E	Eukaryotic initiation factor 4E	cytoplasmic
ENSRNOP00000082905	Dst	Dst	-	pep primary_assembly:mRatBN7.2:9:36230019:36529615:1 gene:ENSRNOG00000012207.9 transcript:ENSRNOT00000101194.1 gene_biotype:protein_coding transcript_biotype:protein_coding gene_symbol:Dst description:dystonin [Source:RGD Symbol;Acc:1306566]	1.425	0.511	0.01553	up	yes	438.18	307.427	341.951	260.609	319.721	398.109	450.495	465.935	------	------	K10382	DST	------	------	COG5069	S:Function unknown	PF00435.25;PF21097.1;PF00307.35;PF02187.21;PF18373.5;PF21019.1;PF17902.5;PF00036.36;PF21020.1;PF13405.10;PF13499.10;PF13202.10	Spectrin;SR_plectin_7;CH;GAS2;Spectrin_2;Spectrin_3;SH3_10;EF-hand_1;Spectrin_4;EF-hand_6;EF-hand_7;EF-hand_5	Spectrin repeat;Spectrin repeat;Calponin homology;Growth-Arrest-Specific Protein 2 Domain;Spectrin like domain;Spectrin-like repeat;SH3 domain;EF hand;Spectrin-like repeat;EF-hand domain;EF-hand domain pair;EF hand	cytoplasmic
ENSRNOP00000020065	Mapkapk3	MAP kinase-activated protein kinase 3	315994	pep primary_assembly:mRatBN7.2:8:107929762:107963568:-1 gene:ENSRNOG00000014832.7 transcript:ENSRNOT00000020065.6 gene_biotype:protein_coding transcript_biotype:protein_coding gene_symbol:Mapkapk3 description:MAPK activated protein kinase 3 [Source:RGD Symbol;Acc:1304980]	1.523	0.6069	0.03227	up	yes	441.121	289.636	237.098	289.206	342.603	377.803	445.961	499.6	BP:pinocytosis;BP:positive regulation of response to stimulus;BP:regulation of response to stimulus;BP:positive regulation of defense response;BP:signal transduction;BP:regulation of defense response;BP:response to external biotic stimulus;BP:positive regulation of biological process;BP:biological regulation;BP:response to organic substance;BP:response to biotic stimulus;BP:vesicle-mediated trans…	GO:0006907;GO:0048584;GO:0048583;GO:0031349;GO:0007165;GO:0031347;GO:0043207;GO:0048518;GO:0065007;GO:0010033;GO:0009607;GO:0016192;GO:0009605;GO:0044351;GO:0002376;GO:0002831;GO:0002833;GO:0035556;GO:0050789;GO:0002764;GO:0002684;GO:0002682;GO:0034097;GO:0006810;GO:0050794;GO:0008150;GO:0008152;GO:0051234;GO:0002757;GO:0006897;GO:0050896;GO:0002758;GO:0002218;GO:0032103;GO:0032101;GO:0016310;GO:…	K04444	MAPKAPK3	rno04370;rno04010	VEGF signaling pathway;MAPK signaling pathway	ENOG410XP8F	T:Signal transduction mechanisms	PF00069.29;PF07714.21;PF06293.18	Pkinase;PK_Tyr_Ser-Thr;Kdo	Protein kinase domain;Protein tyrosine and serine/threonine kinase;Lipopolysaccharide kinase	cytoplasmic
ENSRNOP00000031380	Pla2g4e	Phospholipase A2	296091	pep primary_assembly:mRatBN7.2:3:107132541:107198233:-1 gene:ENSRNOG00000024904.6 transcript:ENSRNOT00000030502.6 gene_biotype:protein_coding transcript_biotype:protein_coding gene_symbol:Pla2g4e description:phospholipase A2, group IVE [Source:RGD Symbol;Acc:1310595]	0.6578	-0.6043	0.02092	down	yes	286.886	436.154	493.895	426.23	388.338	239.795	304.284	316.578	BP:positive regulation of intracellular transport;BP:organophosphate catabolic process;BP:regulation of transport;BP:regulation of intracellular transport;BP:positive regulation of endocytic recycling;BP:regulation of endocytic recycling;BP:positive regulation of biological process;BP:positive regulation of transport;BP:phosphatidylethanolamine metabolic process;BP:glycerolipid metabolic process;…	GO:0032388;GO:0046434;GO:0051049;GO:0032386;GO:2001137;GO:2001135;GO:0048518;GO:0051050;GO:0046337;GO:0046486;GO:1901564;GO:0019637;GO:0006807;GO:0050789;GO:1901575;GO:0016042;GO:0065007;GO:0009395;GO:0006629;GO:0050794;GO:0008150;GO:0008152;GO:0070292;GO:0044248;GO:0044242;GO:0006644;GO:0009987;GO:0060627;GO:0044255;GO:0032879;GO:0043603;GO:0046503;GO:0046475;GO:0006650;GO:0060341;GO:0071704;GO:…	K16342	PLA2G4, CPLA2	rno04072;rno04014;rno04370;rno04010;rno04913;rno04912;rno05231;rno04750;rno04611;rno00592;rno00591;rno04730;rno04666;rno00564;rno00565;rno04270;rno00590;rno04921;rno01100;rno04664;rno04217;rno04724;rno04726	Phospholipase D signaling pathway;Ras signaling pathway;VEGF signaling pathway;MAPK signaling pathway;Ovarian steroidogenesis;GnRH signaling pathway;Choline metabolism in cancer;Inflammatory mediator regulation of TRP channels;Platelet activation;alpha-Linolenic acid metabolism;Linoleic acid metabolism;Long-term depression;Fc gamma R-mediated phagocytosis;Glycerophospholipid metabolism;Ether lipi…	ENOG410XR72	I:Lipid transport and metabolism	PF18695.5;PF01735.22;PF00168.34	cPLA2_C2;PLA2_B;C2	Cytosolic phospholipases A2 C2-domain;Lysophospholipase catalytic domain;C2 domain	cytoplasmic
ENSRNOP00000018003	Hykk	Hykk	300723	pep primary_assembly:mRatBN7.2:8:55315969:55337339:1 gene:ENSRNOG00000013419.6 transcript:ENSRNOT00000018003.6 gene_biotype:protein_coding transcript_biotype:protein_coding gene_symbol:Hykk description:hydroxylysine kinase [Source:RGD Symbol;Acc:1308677]	0.7801	-0.3583	0.0275	down	yes	316.812	406.1	443.46	375.867	398.972	341.769	323.708	284.96	BP:cellular process;BP:phosphorus metabolic process;BP:phosphate-containing compound metabolic process;BP:cellular metabolic process;BP:metabolic process;BP:phosphorylation;BP:biological_processMF:amino acid kinase activity;MF:phosphotransferase activity, alcohol group as acceptor;MF:transferase activity, transferring phosphorus-containing groups;MF:kinase activity;MF:hydroxylysine kinase activit…	GO:0009987;GO:0006793;GO:0006796;GO:0044237;GO:0008152;GO:0016310;GO:0008150GO:0019202;GO:0016773;GO:0016772;GO:0016301;GO:0047992;GO:0003824;GO:0016740;GO:0003674	K18201	AGPHD1	rno00310;rno01100	Lysine degradation;Metabolic pathways	COG2334	S:Function unknown	PF01636.27	APH	Phosphotransferase enzyme family	cytoplasmic
ENSRNOP00000024113	Ercc1	Ercc1	292673	pep primary_assembly:mRatBN7.2:1:78996531:79007960:1 gene:ENSRNOG00000017839.6 transcript:ENSRNOT00000024113.6 gene_biotype:protein_coding transcript_biotype:protein_coding gene_symbol:Ercc1 description:ERCC excision repair 1, endonuclease non-catalytic subunit [Source:RGD Symbol;Acc:1306992]	0.8252	-0.2772	0.03601	down	yes	326.086	395.158	408.131	393.652	383.691	305.008	358.277	314.971	BP:primary metabolic process;BP:regulation of primary metabolic process;BP:regulation of metabolic process;BP:negative regulation of response to stimulus;BP:regulation of telomere maintenance in response to DNA damage;BP:negative regulation of telomere maintenance in response to DNA damage;BP:female gamete generation;BP:signal transduction;BP:cell surface receptor signaling pathway;BP:enzyme link…	GO:0044238;GO:0080090;GO:0019222;GO:0048585;GO:1904505;GO:1904506;GO:0007292;GO:0007165;GO:0007166;GO:0007167;GO:0007169;GO:1901360;GO:0051716;GO:0010035;GO:0010605;GO:0010604;GO:0048869;GO:0002263;GO:0104004;GO:0048513;GO:0048518;GO:0048519;GO:0051054;GO:0051053;GO:0051052;GO:0006281;GO:0060255;GO:0048583;GO:0006289;GO:0007281;GO:0003006;GO:0007283;GO:0046649;GO:0010038;GO:2001141;GO:0008584;GO:…	K10849	ERCC1	rno01524;rno03460;rno03420	Platinum drug resistance;Fanconi anemia pathway;Nucleotide excision repair	COG5241	L:Replication, recombination and repair	PF03834.18;PF14520.10;PF00633.27	Rad10;HHH_5;HHH	Binding domain of DNA repair protein Ercc1;Helix-hairpin-helix domain;Helix-hairpin-helix motif	cytoplasmic
ENSRNOP00000017156	Zcchc17	Zcchc17	500555	pep primary_assembly:mRatBN7.2:5:142658627:142700426:-1 gene:ENSRNOG00000012266.5 transcript:ENSRNOT00000017156.5 gene_biotype:protein_coding transcript_biotype:protein_coding gene_symbol:Zcchc17 description:zinc finger CCHC-type containing 17 [Source:RGD Symbol;Acc:1565267]	0.7417	-0.4311	0.03393	down	yes	299.007	403.141	446.364	395.057	368.003	317.559	327.126	252.335	BP:regulation of catabolic process;BP:negative regulation of catabolic process;BP:negative regulation of metabolic process;BP:regulation of primary metabolic process;BP:regulation of cellular catabolic process;BP:regulation of cellular biosynthetic process;BP:negative regulation of cellular metabolic process;BP:regulation of cellular metabolic process;BP:regulation of biological process;BP:negati…	GO:0009894;GO:0009895;GO:0009892;GO:0080090;GO:0031329;GO:0031326;GO:0031324;GO:0031323;GO:0050789;GO:0031330;GO:0010605;GO:0043489;GO:0043487;GO:0010608;GO:0019219;GO:0065007;GO:0048519;GO:0065008;GO:0010468;GO:0045934;GO:0060255;GO:1902369;GO:0009889;GO:0050794;GO:0008150;GO:0051171;GO:0051172;GO:0019222;GO:0051253;GO:0051252;GO:0010556;GO:0048523GO:0022625;GO:0043229;GO:0043228;GO:0015934;GO:0…	------	------	------	------	COG1185;COG1643	J:Translation, ribosomal structure and biogenesis;	PF00575.27	S1	S1 RNA binding domain	nuclear
ENSRNOP00000074771	Pid1	Pid1	-	pep primary_assembly:mRatBN7.2:9:85284335:85503008:-1 gene:ENSRNOG00000029735.6 transcript:ENSRNOT00000084446.2 gene_biotype:protein_coding transcript_biotype:protein_coding gene_symbol:Pid1 description:phosphotyrosine interaction domain containing 1 [Source:RGD Symbol;Acc:1560766]	0.5483	-0.867	0.02044	down	yes	248.44	453.148	369.511	489.302	500.632	218.861	212.364	314.094	BP:regulation of phosphate metabolic process;BP:regulation of primary metabolic process;BP:regulation of metabolic process;BP:regulation of transport;BP:negative regulation of response to stimulus;BP:regulation of response to stimulus;BP:negative regulation of ATP metabolic process;BP:regulation of ATP metabolic process;BP:negative regulation of nucleotide metabolic process;BP:positive regulation…	GO:0019220;GO:0080090;GO:0019222;GO:0051049;GO:0048585;GO:0048583;GO:1903579;GO:1903578;GO:0045980;GO:0045981;GO:0007005;GO:0034763;GO:0051716;GO:0010605;GO:0010604;GO:0009968;GO:0009966;GO:0048518;GO:0048519;GO:0070346;GO:0042325;GO:0070344;GO:0051051;GO:0060255;GO:0044321;GO:2001141;GO:0032990;GO:0010033;GO:0070584;GO:0042326;GO:0044320;GO:1900372;GO:1900373;GO:1900371;GO:1900077;GO:1900076;GO:…	------	------	------	------	ENOG410YZ8H	S:Function unknown	PF14719.10;PF00640.27	PID_2;PID	Phosphotyrosine interaction domain;Phosphotyrosine interaction domain	cytoplasmic
ENSRNOP00000007919	Slc30a6	Slc30a6	-	pep primary_assembly:mRatBN7.2:6:21020931:21050785:-1 gene:ENSRNOG00000005856.9 transcript:ENSRNOT00000007919.8 gene_biotype:protein_coding transcript_biotype:protein_coding gene_symbol:Slc30a6 description:solute carrier family 30 member 6 [Source:RGD Symbol;Acc:1309250]	1.948	0.962	0.004996	up	yes	461.487	236.94	222.744	219.581	268.496	497.01	406.517	480.934	BP:regulation of transport;BP:zinc ion import into organelle;BP:cellular localization;BP:zinc II ion transport;BP:regulation of biological process;BP:regulation of ion transport;BP:establishment of localization;BP:transition metal ion transport;BP:intracellular transport;BP:biological regulation;BP:zinc II ion transmembrane transport;BP:inorganic ion transmembrane transport;BP:transmembrane trans…	GO:0051049;GO:0062111;GO:0051641;GO:0006829;GO:0050789;GO:0043269;GO:0051234;GO:0000041;GO:0046907;GO:0065007;GO:0071577;GO:0098660;GO:0055085;GO:0071579;GO:0098662;GO:0009987;GO:0048193;GO:0006812;GO:0006811;GO:0006810;GO:1904257;GO:0010959;GO:0034220;GO:0008150;GO:0051649;GO:0032879;GO:0051179;GO:0006892;GO:0016192;GO:0006895;GO:0030001;GO:0098655;GO:0016482GO:0016020;GO:0043229;GO:0043227;GO:0…	K14693	SLC30A6, ZNT6	------	------	COG1230	P:Inorganic ion transport and metabolism	PF01545.25	Cation_efflux	Cation efflux family	extracellular
ENSRNOP00000073891	Taf9b	Taf9b	-	pep primary_assembly:mRatBN7.2:X:71289290:71300604:-1 gene:ENSRNOG00000061102.2 transcript:ENSRNOT00000091234.2 gene_biotype:protein_coding transcript_biotype:protein_coding gene_symbol:Taf9b description:TATA-box binding protein associated factor 9b [Source:RGD Symbol;Acc:621116]	0.374	-1.419	0.008539	down	yes	188.94	505.125	413.649	519.955	581.771	228.232	215.176	123.413	BP:regulation of primary metabolic process;BP:regulation of metabolic process;BP:organic cyclic compound biosynthetic process;BP:organic cyclic compound metabolic process;BP:negative regulation of macromolecule metabolic process;BP:positive regulation of biological process;BP:negative regulation of biological process;BP:regulation of macromolecule metabolic process;BP:regulation of RNA biosynthet…	GO:0080090;GO:0019222;GO:1901362;GO:1901360;GO:0010605;GO:0048518;GO:0048519;GO:0060255;GO:2001141;GO:0010033;GO:0046483;GO:0034641;GO:0019438;GO:0009892;GO:0009890;GO:0050821;GO:0006807;GO:0042981;GO:0050789;GO:1901576;GO:0006357;GO:0065007;GO:0006366;GO:0065008;GO:0018130;GO:0009889;GO:0050794;GO:0012501;GO:0008150;GO:0008152;GO:0034654;GO:0016070;GO:0044271;GO:0050896;GO:0031647;GO:0006355;GO:…	K03133	TAF9B, TAF9	rno03022	Basal transcription factors	COG5094	K:Transcription	PF02291.19;PF15630.10	TFIID-31kDa;CENP-S	Transcription initiation factor IID, 31kD subunit;CENP-S protein	cytoplasmic
ENSRNOP00000072091	Scn3a	Sodium channel protein	497770	pep primary_assembly:mRatBN7.2:3:50148139:50258119:-1 gene:ENSRNOG00000005007.8 transcript:ENSRNOT00000081401.2 gene_biotype:protein_coding transcript_biotype:protein_coding gene_symbol:Scn3a description:sodium voltage-gated channel alpha subunit 3 [Source:RGD Symbol;Acc:3635]	0.6556	-0.6091	0.009328	down	yes	272.012	414.932	419.579	405.446	419.772	243.466	301.718	270.852	BP:regulation of membrane potential;BP:regulation of transport;BP:action potential;BP:regulation of ion transmembrane transport;BP:regulation of biological process;BP:regulation of ion transport;BP:biological regulation;BP:regulation of transmembrane transport;BP:regulation of biological quality;BP:regulation of cellular process;BP:biological_process;BP:regulation of localizationCC:sodium channel…	GO:0042391;GO:0051049;GO:0001508;GO:0034765;GO:0050789;GO:0043269;GO:0065007;GO:0034762;GO:0065008;GO:0050794;GO:0008150;GO:0032879GO:0034706;GO:0034702;GO:0034703;GO:0005575;GO:1902495;GO:1990351;GO:0001518;GO:0032991;GO:0098797;GO:0098796GO:0005261;GO:0015081;GO:0022832;GO:0015318;GO:0022803;GO:0046873;GO:0005272;GO:0005215;GO:0005216;GO:0008324;GO:0022890;GO:1901702;GO:0015075;GO:0022857;GO:00…	K04836	SCN3A, NAV1.3	rno04742	Taste transduction	ENOG410XNP6;COG1226	A:RNA processing and modification;	PF00520.35;PF06512.17;PF11933.12;PF08016.16	Ion_trans;Na_trans_assoc;Na_trans_cytopl;PKD_channel	Ion transport protein;Sodium ion transport-associated;Cytoplasmic domain of voltage-gated Na+ ion channel;Polycystin cation channel	cytoplasmic
ENSRNOP00000031163	Naf1	H/ACA ribonucleoprotein complex non-core subunit NAF1	-	pep primary_assembly:mRatBN7.2:16:22837588:22868293:-1 gene:ENSRNOG00000026403.7 transcript:ENSRNOT00000033916.7 gene_biotype:protein_coding transcript_biotype:protein_coding gene_symbol:Naf1 description:nuclear assembly factor 1 ribonucleoprotein [Source:RGD Symbol;Acc:1306802]	0.3536	-1.5	0.003592	down	yes	178.526	504.926	523.577	559.58	431.621	163.254	249.182	123.141	BP:regulation of primary metabolic process;BP:regulation of metabolic process;BP:RNA modification;BP:cellular component organization or biogenesis;BP:negative regulation of macromolecule metabolic process;BP:positive regulation of macromolecule metabolic process;BP:posttranscriptional regulation of gene expression;BP:positive regulation of biological process;BP:negative regulation of biological p…	GO:0080090;GO:0019222;GO:0009451;GO:0071840;GO:0010605;GO:0010604;GO:0010608;GO:0048518;GO:0048519;GO:0006364;GO:0051054;GO:0034470;GO:0051052;GO:0060255;GO:1905323;GO:0046483;GO:0010638;GO:0009894;GO:0009895;GO:0009892;GO:0009893;GO:0006807;GO:1904358;GO:0050789;GO:0042254;GO:0016043;GO:0065003;GO:0065007;GO:1901360;GO:0065008;GO:1904356;GO:0051130;GO:0009889;GO:0050794;GO:0043412;GO:0008150;GO:…	K14763	NAF1	------	------	ENOG4111RRE	S:Function unknown	PF04410.18	Gar1	Gar1/Naf1 RNA binding region	nuclear
ENSRNOP00000014912	Ssr3	Translocon-associated protein subunit gamma	-	pep primary_assembly:mRatBN7.2:2:149605005:149625132:-1 gene:ENSRNOG00000011148.7 transcript:ENSRNOT00000014912.7 gene_biotype:protein_coding transcript_biotype:protein_coding gene_symbol:Ssr3 description:signal sequence receptor subunit 3 [Source:RGD Symbol;Acc:621630]	1.639	0.7128	0.004824	up	yes	420.119	256.345	253.106	220.415	295.514	442.713	430.78	386.864	BP:protein localization;BP:cotranslational protein targeting to membrane;BP:protein targeting to membrane;BP:SRP-dependent cotranslational protein targeting to membrane;BP:protein localization to endoplasmic reticulum;BP:cellular macromolecule localization;BP:intracellular protein transport;BP:nitrogen compound transport;BP:organic substance transport;BP:macromolecule localization;BP:transport;BP…	GO:0008104;GO:0006613;GO:0006612;GO:0006614;GO:0070972;GO:0070727;GO:0006886;GO:0071705;GO:0071702;GO:0033036;GO:0006810;GO:0072599;GO:0072594;GO:0009987;GO:0006605;GO:0045184;GO:0033365;GO:0008150;GO:0072657;GO:0051649;GO:0051668;GO:0051234;GO:0051179;GO:0051641;GO:0046907;GO:0090150;GO:0045047;GO:0015031GO:0005783;GO:0005789;GO:0043229;GO:0043227;GO:0043226;GO:0031090;GO:0016020;GO:0110165;GO:0…	K13251	SSR3	rno04141	Protein processing in endoplasmic reticulum	ENOG410XR1X	U:Intracellular trafficking, secretion, and vesicular transport	PF07074.16	TRAP-gamma	Translocon-associated protein, gamma subunit	ER
ENSRNOP00000043166	ENSRNOG00000065048	Gp_dh_N domain-containing protein	-	pep primary_assembly:mRatBN7.2:3:98345828:98346810:-1 gene:ENSRNOG00000065048.1 transcript:ENSRNOT00000022122.7 gene_biotype:protein_coding transcript_biotype:protein_coding	8.163	3.029	0.0003314	up	yes	586.324	71.8257	23.7061	105.286	86.4854	590.775	562.047	606.15	BP:antimicrobial humoral response;BP:positive regulation of response to stimulus;BP:regulation of response to stimulus;BP:regulation of vascular associated smooth muscle cell apoptotic process;BP:canonical glycolysis;BP:glycolytic process through glucose-6-phosphate;BP:signal transduction;BP:small molecule catabolic process;BP:small molecule biosynthetic process;BP:cellular component organization…	GO:0019730;GO:0048584;GO:0048583;GO:1905459;GO:0061621;GO:0061620;GO:0007165;GO:0044282;GO:0044283;GO:0071840;GO:0080090;GO:0051402;GO:0010605;GO:0018198;GO:0043207;GO:0009967;GO:0018193;GO:0044419;GO:0048518;GO:0048519;GO:0001906;GO:0043122;GO:0043123;GO:0060255;GO:0032787;GO:0050832;GO:0010628;GO:0043436;GO:0051702;GO:0051707;GO:0010033;GO:0044703;GO:0009607;GO:0019538;GO:0044706;GO:0016052;GO:…	K00134	GAPDH, gapA	rno01200;rno04066;rno01100;rno05415;rno05132;rno01230;rno05010;rno00010	Carbon metabolism;HIF-1 signaling pathway;Metabolic pathways;Diabetic cardiomyopathy;Salmonella infection;Biosynthesis of amino acids;Alzheimer disease;Glycolysis / Gluconeogenesis	COG0057	S:Function unknown	PF02800.24;PF00044.28	Gp_dh_C;Gp_dh_N	Glyceraldehyde 3-phosphate dehydrogenase, C-terminal domain;Glyceraldehyde 3-phosphate dehydrogenase, NAD binding domain	cytoplasmic
ENSRNOP00000013476	Uxt	Protein UXT	299313	pep primary_assembly:mRatBN7.2:X:1126162:1138663:1 gene:ENSRNOG00000009893.8 transcript:ENSRNOT00000013476.8 gene_biotype:protein_coding transcript_biotype:protein_coding gene_symbol:Uxt description:ubiquitously-expressed, prefoldin-like chaperone [Source:RGD Symbol;Acc:1359326]	1.876	0.9077	0.002088	up	yes	424.976	226.554	263.186	213.815	202.661	410.78	398.693	465.456	BP:negative regulation of metabolic process;BP:regulation of primary metabolic process;BP:regulation of metabolic process;BP:negative regulation of cellular biosynthetic process;BP:regulation of cellular biosynthetic process;BP:negative regulation of cellular metabolic process;BP:regulation of cellular metabolic process;BP:regulation of biological process;BP:cellular component organization or bio…	GO:0009892;GO:0080090;GO:0019222;GO:0031327;GO:0031326;GO:0031324;GO:0031323;GO:0050789;GO:0071840;GO:0010605;GO:0009890;GO:0000122;GO:0022402;GO:0016043;GO:0019219;GO:0010556;GO:0065007;GO:0048519;GO:0010468;GO:0031023;GO:0045934;GO:0060255;GO:0009987;GO:0009889;GO:0050794;GO:1902679;GO:0000226;GO:0045892;GO:0051171;GO:0051172;GO:2001141;GO:0007010;GO:0006996;GO:0007017;GO:0051253;GO:0051252;GO:…	K26537	UXT	------	------	ENOG4111Q3P	S:Function unknown	PF02996.21	Prefoldin	Prefoldin subunit	cytoplasmic
ENSRNOP00000087389	Mast3	Non-specific serine/threonine protein kinase	-	pep primary_assembly:mRatBN7.2:16:18636787:18663852:1 gene:ENSRNOG00000022753.7 transcript:ENSRNOT00000115023.1 gene_biotype:protein_coding transcript_biotype:protein_coding gene_symbol:Mast3 description:microtubule associated serine/threonine kinase 3 [Source:RGD Symbol;Acc:1587639]	2.36	1.239	0.03529	up	yes	455.261	192.886	230.683	155.345	192.63	526.597	337.287	501.899	------	------	K08789	MAST	------	------	ENOG410XPWX	T:Signal transduction mechanisms	PF08926.15;PF00069.29;PF07714.21;PF17820.5;PF00595.28;PF13180.10	DUF1908;Pkinase;PK_Tyr_Ser-Thr;PDZ_6;PDZ;PDZ_2	Domain of unknown function;Protein kinase domain;Protein tyrosine and serine/threonine kinase;PDZ domain;PDZ domain;PDZ domain	cytoplasmic
ENSRNOP00000014546	Sptlc1	Serine palmitoyltransferase 1	361213	pep primary_assembly:mRatBN7.2:17:11877249:11916295:1 gene:ENSRNOG00000010882.5 transcript:ENSRNOT00000014546.5 gene_biotype:protein_coding transcript_biotype:protein_coding gene_symbol:Sptlc1 description:serine palmitoyltransferase, long chain base subunit 1 [Source:RGD Symbol;Acc:1307140]	0.6327	-0.6604	0.008053	down	yes	249.257	393.942	422.889	392.584	366.352	219.653	292.921	235.198	BP:regulation of metabolic process;BP:regulation of lipophagy;BP:positive regulation of lipophagy;BP:small molecule metabolic process;BP:small molecule biosynthetic process;BP:regulation of programmed cell death;BP:positive regulation of biological process;BP:sphingomyelin biosynthetic process;BP:sphingolipid metabolic process;BP:sphinganine metabolic process;BP:process utilizing autophagic mecha…	GO:0019222;GO:1904502;GO:1904504;GO:0044281;GO:0044283;GO:0043067;GO:0048518;GO:0006686;GO:0006665;GO:0006667;GO:0061919;GO:0061912;GO:0034311;GO:1901564;GO:1901566;GO:0019637;GO:0006670;GO:0009896;GO:0009894;GO:0009893;GO:0006807;GO:1901576;GO:0065007;GO:0006684;GO:0046520;GO:0006914;GO:0030148;GO:0006629;GO:0050794;GO:0008150;GO:0008152;GO:0090407;GO:0044271;GO:0008654;GO:0006672;GO:1901617;GO:…	K00654	SPT	rno00600;rno04071;rno01100	Sphingolipid metabolism;Sphingolipid signaling pathway;Metabolic pathways	COG0156	N:Cell motility	PF00155.25	Aminotran_1_2	Aminotransferase class I and II	ER
ENSRNOP00000025546	Ssh3	Protein-serine/threonine phosphatase	-	pep primary_assembly:mRatBN7.2:1:201557169:201564753:-1 gene:ENSRNOG00000018878.7 transcript:ENSRNOT00000025546.7 gene_biotype:protein_coding transcript_biotype:protein_coding gene_symbol:Ssh3 description:slingshot protein phosphatase 3 [Source:RGD Symbol;Acc:1308679]	0.7456	-0.4235	0.03424	down	yes	273.257	366.488	333.383	368.667	397.413	276.369	267.103	276.298	BP:dephosphorylation;BP:negative regulation of cellular component organization;BP:regulation of cellular component organization;BP:regulation of actin polymerization or depolymerization;BP:cellular metabolic process;BP:regulation of biological process;BP:cellular component organization or biogenesis;BP:regulation of actin filament length;BP:regulation of actin filament polymerization;BP:actin fil…	GO:0016311;GO:0051129;GO:0051128;GO:0008064;GO:0044237;GO:0050789;GO:0071840;GO:0030832;GO:0030833;GO:0030029;GO:0010639;GO:0030837;GO:0051494;GO:0051493;GO:0016043;GO:0090066;GO:0033043;GO:0065007;GO:0032271;GO:0032272;GO:0048519;GO:0065008;GO:0032970;GO:0009987;GO:0050794;GO:0008150;GO:0030036;GO:0008152;GO:0032956;GO:0043254;GO:0006996;GO:0007010;GO:1902904;GO:1902903;GO:0044087;GO:0006796;GO:…	K05766	SSH	rno04360;rno04810	Axon guidance;Regulation of actin cytoskeleton	COG2453	S:Function unknown	PF00782.24;PF08766.15	DSPc;DEK_C	Dual specificity phosphatase, catalytic domain;DEK C terminal domain	cytoplasmic
ENSRNOP00000059783	Itgb4	Integrin beta	-	pep primary_assembly:mRatBN7.2:10:101206665:101243012:1 gene:ENSRNOG00000005580.7 transcript:ENSRNOT00000065339.3 gene_biotype:protein_coding transcript_biotype:protein_coding gene_symbol:Itgb4 description:integrin subunit beta 4 [Source:RGD Symbol;Acc:2928]	1.639	0.7128	0.01113	up	yes	393.615	240.197	245.833	208.885	265.872	346.251	434.854	399.74	BP:cell-matrix adhesion;BP:signal transduction;BP:cell surface receptor signaling pathway;BP:cellular developmental process;BP:response to wounding;BP:cell-substrate adhesion;BP:hemidesmosome assembly;BP:process utilizing autophagic mechanism;BP:axon ensheathment;BP:myelination in peripheral nervous system;BP:cell motility;BP:anatomical structure formation involved in morphogenesis;BP:filopodium …	GO:0007160;GO:0007165;GO:0007166;GO:0048869;GO:0009611;GO:0031589;GO:0031581;GO:0061919;GO:0008366;GO:0022011;GO:0048870;GO:0048646;GO:0046847;GO:0022607;GO:0120036;GO:0050789;GO:0120031;GO:0042552;GO:0016043;GO:0065007;GO:0071840;GO:0016477;GO:0009887;GO:0050794;GO:0006950;GO:0008150;GO:0008152;GO:0050896;GO:0030154;GO:0010927;GO:0044248;GO:0007044;GO:0001667;GO:0009653;GO:0035878;GO:0032502;GO:…	K06525	ITGB4, CD104	rno05414;rno05410;rno04151;rno05412;rno04810;rno04512;rno04510;rno05165	Dilated cardiomyopathy;Hypertrophic cardiomyopathy;PI3K-Akt signaling pathway;Arrhythmogenic right ventricular cardiomyopathy;Regulation of actin cytoskeleton;ECM-receptor interaction;Focal adhesion;Human papillomavirus infection	ENOG410XP60	L:Replication, recombination and repair	PF00362.22;PF00041.25;PF03160.18;PF07965.16;PF16656.9;PF17205.7;PF18372.5	Integrin_beta;fn3;Calx-beta;Integrin_B_tail;Pur_ac_phosph_N;PSI_integrin;I-EGF_1	Integrin beta chain VWA domain;Fibronectin type III domain;Calx-beta domain;Integrin beta tail domain;Purple acid Phosphatase, N-terminal domain;Integrin plexin domain;Integrin beta epidermal growth factor like domain 1	plasma membrane
ENSRNOP00000087342	Tmem177	Transmembrane protein 177	304735	pep primary_assembly:mRatBN7.2:13:31023455:31027378:-1 gene:ENSRNOG00000025484.4 transcript:ENSRNOT00000118103.1 gene_biotype:protein_coding transcript_biotype:protein_coding gene_symbol:Tmem177 description:transmembrane protein 177 [Source:RGD Symbol;Acc:1310320]	0.4977	-1.007	0.02658	down	yes	210.105	422.109	435.81	383.529	446.987	250.749	121.327	258.238	CC:organelle membrane;CC:membrane;CC:organelle inner membrane;CC:mitochondrial membrane;CC:cellular_component;CC:mitochondrial inner membrane;CC:cellular anatomical entity	GO:0031090;GO:0016020;GO:0019866;GO:0031966;GO:0005575;GO:0005743;GO:0110165	------	------	------	------	ENOG4111JNC	S:Function unknown	------	------	------	peroxisomal
ENSRNOP00000069491	Fam102b	Eeig2	365903	pep primary_assembly:mRatBN7.2:2:196608499:196663371:-1 gene:ENSRNOG00000027540.7 transcript:ENSRNOT00000090561.2 gene_biotype:protein_coding transcript_biotype:protein_coding gene_symbol:Eeig2 description:EEIG family member 2 [Source:RGD Symbol;Acc:1310037]	1.727	0.7883	0.02926	up	yes	390.048	225.847	272.84	190.731	213.972	366.378	464.689	339.076	------	------	------	------	------	------	ENOG4110G47	S:Function unknown	PF10358.13	NT-C2	N-terminal C2 in EEIG1 and EHBP1 proteins	nuclear
ENSRNOP00000071841	Prpf40b	Prpf40b	363000	pep primary_assembly:mRatBN7.2:7:130439808:130454052:1 gene:ENSRNOG00000052539.2 transcript:ENSRNOT00000091306.2 gene_biotype:protein_coding transcript_biotype:protein_coding gene_symbol:Prpf40b description:pre-mRNA processing factor 40 homolog B [Source:RGD Symbol;Acc:1565411]	1.297	0.3752	0.0436	up	yes	341.448	263.264	278.487	244.79	266.515	377.411	340.257	306.676	BP:nucleic acid metabolic process;BP:cellular nitrogen compound metabolic process;BP:nitrogen compound metabolic process;BP:mRNA splicing, via spliceosome;BP:organic cyclic compound metabolic process;BP:nucleobase-containing compound metabolic process;BP:organic substance metabolic process;BP:RNA splicing;BP:mRNA metabolic process;BP:cellular process;BP:cellular aromatic compound metabolic proces…	GO:0090304;GO:0034641;GO:0006807;GO:0000398;GO:1901360;GO:0006139;GO:0071704;GO:0008380;GO:0016071;GO:0009987;GO:0006725;GO:0000375;GO:0000377;GO:0008150;GO:0008152;GO:0046483;GO:0016070;GO:0044238;GO:0045292;GO:0044237;GO:0043170;GO:0006396;GO:0006397GO:0043227;GO:0043226;GO:0005634;GO:0110165;GO:0043231;GO:0043229;GO:0005575	K12821	PRPF40, PRP40	rno03040	Spliceosome	COG5104	O:Posttranslational modification, protein turnover, chaperones	PF01846.23;PF00397.30	FF;WW	FF domain;WW domain	nuclear
ENSRNOP00000026680	Ankrd28	Ankrd28	-	pep primary_assembly:mRatBN7.2:16:6921345:7050249:-1 gene:ENSRNOG00000019697.8 transcript:ENSRNOT00000026680.8 gene_biotype:protein_coding transcript_biotype:protein_coding gene_symbol:Ankrd28 description:ankyrin repeat domain 28 [Source:RGD Symbol;Acc:1559931]	1.239	0.3092	0.005147	up	yes	334.543	269.917	263.942	284.944	260.866	341.313	328.577	333.74	------	------	K15502	ANKRD28	------	------	COG0666	S:Function unknown	PF00023.34;PF12796.11;PF13637.10;PF13606.10;PF13857.10	Ank;Ank_2;Ank_4;Ank_3;Ank_5	Ankyrin repeat;Ankyrin repeats;Ankyrin repeats;Ankyrin repeat;Ankyrin repeats	cytoplasmic
ENSRNOP00000002486	Tm7sf3	Transmembrane 7 superfamily member 3	297725	pep primary_assembly:mRatBN7.2:4:179518130:179550154:-1 gene:ENSRNOG00000001817.6 transcript:ENSRNOT00000002486.6 gene_biotype:protein_coding transcript_biotype:protein_coding gene_symbol:Tm7sf3 description:transmembrane 7 superfamily member 3 [Source:RGD Symbol;Acc:1306752]	1.809	0.8552	0.005958	up	yes	384.529	212.525	220.066	250.144	167.365	351.223	411.05	391.314	BP:regulation of peptide transport;BP:positive regulation of insulin secretion;BP:regulation of secretion;BP:positive regulation of secretion;BP:regulation of transport;BP:positive regulation of cell communication;BP:regulation of signaling;BP:positive regulation of signaling;BP:regulation of secretion by cell;BP:cellular response to chemical stimulus;BP:positive regulation of secretion by cell;B…	GO:0090087;GO:0032024;GO:0051046;GO:0051047;GO:0051049;GO:0010647;GO:0023051;GO:0023056;GO:1903530;GO:0070887;GO:1903532;GO:0051222;GO:1904951;GO:0050789;GO:1903829;GO:0032880;GO:0051716;GO:0051223;GO:0050708;GO:0060341;GO:0010817;GO:0010646;GO:0071310;GO:0043067;GO:0035966;GO:0065007;GO:0048518;GO:0048519;GO:0065008;GO:0043069;GO:0070201;GO:0051050;GO:0009987;GO:0050796;GO:0050794;GO:0006986;GO:…	------	------	------	------	ENOG41117R0	S:Function unknown	PF13886.10	DUF4203	Domain of unknown function	plasma membrane
ENSRNOP00000053461	Camta2	Camta2	287462	pep primary_assembly:mRatBN7.2:10:55383450:55401558:-1 gene:ENSRNOG00000004283.7 transcript:ENSRNOT00000056622.4 gene_biotype:protein_coding transcript_biotype:protein_coding gene_symbol:Camta2 description:calmodulin binding transcription activator 2 [Source:RGD Symbol;Acc:1311296]	0.6107	-0.7115	0.01998	down	yes	220.75	361.487	350.733	319.244	414.485	189.252	204.183	268.814	BP:regulation of primary metabolic process;BP:regulation of metabolic process;BP:positive regulation of cellular biosynthetic process;BP:cardiac muscle hypertrophy;BP:positive regulation of cellular metabolic process;BP:positive regulation of nitrogen compound metabolic process;BP:regulation of cellular metabolic process;BP:positive regulation of RNA metabolic process;BP:muscle system process;BP:…	GO:0080090;GO:0019222;GO:0031328;GO:0003300;GO:0031325;GO:0051173;GO:0031323;GO:0051254;GO:0003012;GO:0010556;GO:0050789;GO:0043500;GO:0009893;GO:0014888;GO:0010604;GO:0010557;GO:0009891;GO:0014887;GO:0019219;GO:0006357;GO:0065007;GO:0031326;GO:0048518;GO:0010468;GO:1902680;GO:0032501;GO:0045935;GO:0003299;GO:0060255;GO:0009889;GO:0050794;GO:0006950;GO:0008150;GO:0051171;GO:2001141;GO:0003008;GO:…	K21596	CAMTA	------	------	ENOG410XS5M	K:Transcription	PF03859.20;PF01833.28;PF12796.11	CG-1;TIG;Ank_2	CG-1 domain;IPT/TIG domain;Ankyrin repeats	nuclear
ENSRNOP00000018961	Ntrk1	High affinity nerve growth factor receptor	59109	pep primary_assembly:mRatBN7.2:2:173236963:173253770:-1 gene:ENSRNOG00000013953.9 transcript:ENSRNOT00000018961.4 gene_biotype:protein_coding transcript_biotype:protein_coding gene_symbol:Ntrk1 description:neurotrophic receptor tyrosine kinase 1 [Source:RGD Symbol;Acc:620144]	1.843	0.8821	0.02581	up	yes	374.207	203.039	238.996	126.762	243.359	323.908	385.126	413.588	BP:signal transduction;BP:cell surface receptor signaling pathway;BP:enzyme linked receptor protein signaling pathway;BP:transmembrane receptor protein tyrosine kinase signaling pathway;BP:behavioral response to pain;BP:cellular component organization or biogenesis;BP:cellular developmental process;BP:lymphocyte activation;BP:behavior;BP:neuron projection guidance;BP:immune system process;BP:chem…	GO:0007165;GO:0007166;GO:0007167;GO:0007169;GO:0048266;GO:0071840;GO:0048869;GO:0046649;GO:0007610;GO:0097485;GO:0002376;GO:0007635;GO:0045321;GO:0120039;GO:0120036;GO:0050789;GO:0060385;GO:0016043;GO:0065007;GO:0030098;GO:1903131;GO:0050794;GO:0001775;GO:0008150;GO:0008152;GO:0002521;GO:0048812;GO:0061368;GO:0061366;GO:0016310;GO:0030154;GO:0007411;GO:0009653;GO:0032502;GO:0032501;GO:0008283;GO:…	K03176	NTRK1, TRKA	rno04151;rno04014;rno04020;rno04750;rno04010;rno05230;rno04210;rno05216;rno05200;rno05202;rno04722	PI3K-Akt signaling pathway;Ras signaling pathway;Calcium signaling pathway;Inflammatory mediator regulation of TRP channels;MAPK signaling pathway;Central carbon metabolism in cancer;Apoptosis;Thyroid cancer;Pathways in cancer;Transcriptional misregulation in cancer;Neurotrophin signaling pathway	ENOG410YGKQ;ENOG410XTGG	O:Posttranslational modification, protein turnover, chaperones;T:Signal transduction mechanisms	PF07714.21;PF00069.29;PF07679.20;PF16920.9;PF13855.10;PF13927.10	PK_Tyr_Ser-Thr;Pkinase;I-set;LRRCT_2;LRR_8;Ig_3	Protein tyrosine and serine/threonine kinase;Protein kinase domain;Immunoglobulin I-set domain;Leucine rich repeat C-terminal motif;Leucine rich repeat;Immunoglobulin domain	extracellular
ENSRNOP00000075305	Soga1	Soga1	311578	pep primary_assembly:mRatBN7.2:3:145679448:145740500:-1 gene:ENSRNOG00000053240.2 transcript:ENSRNOT00000079893.2 gene_biotype:protein_coding transcript_biotype:protein_coding gene_symbol:Soga1 description:suppressor of glucose, autophagy associated 1 [Source:RGD Symbol;Acc:1563627]	0.7871	-0.3454	0.02141	down	yes	247.027	313.855	340.104	292.643	308.818	228.979	246.064	266.038	BP:regulation of catabolic process;BP:regulation of cellular catabolic process;BP:regulation of metabolic process;BP:regulation of cellular metabolic process;BP:regulation of cellular process;BP:biological regulation;BP:biological_process;BP:regulation of autophagy;BP:regulation of biological processCC:cellular_component;CC:cellular anatomical entity;CC:extracellular space	GO:0009894;GO:0031329;GO:0019222;GO:0031323;GO:0050794;GO:0065007;GO:0008150;GO:0010506;GO:0050789GO:0005575;GO:0110165;GO:0005615	------	------	------	------	ENOG410XUHJ	T:Signal transduction mechanisms	PF11365.12;PF14818.10	SOGA;DUF4482	Protein SOGA;Domain of unknown function	nuclear
ENSRNOP00000016464	Exosc4	Exosc4	300045	pep primary_assembly:mRatBN7.2:7:108047831:108050573:1 gene:ENSRNOG00000012348.7 transcript:ENSRNOT00000016464.7 gene_biotype:protein_coding transcript_biotype:protein_coding gene_symbol:Exosc4 description:exosome component 4 [Source:RGD Symbol;Acc:1310986]	0.7994	-0.323	0.03956	down	yes	243.212	304.24	300.995	291.223	320.501	270.116	243.534	215.986	BP:histone mRNA catabolic process;BP:regulation of metabolic process;BP:organic cyclic compound metabolic process;BP:organic cyclic compound catabolic process;BP:snRNA processing;BP:DNA modification;BP:negative regulation of macromolecule metabolic process;BP:response to external biotic stimulus;BP:response to virus;BP:interspecies interaction between organisms;BP:positive regulation of biologica…	GO:0071044;GO:0019222;GO:1901360;GO:1901361;GO:0016180;GO:0006304;GO:0010605;GO:0043207;GO:0009615;GO:0044419;GO:0048518;GO:0048519;GO:0034475;GO:0034470;GO:0034472;GO:0060255;GO:0000460;GO:0051707;GO:0046483;GO:0009607;GO:0019439;GO:0051607;GO:0009892;GO:0009890;GO:0010629;GO:0006807;GO:0034661;GO:0034660;GO:0050789;GO:0070918;GO:0009605;GO:1901575;GO:0043144;GO:0065007;GO:0006364;GO:0009889;GO:…	K11600	RRP41, EXOSC4, SKI6	rno03018	RNA degradation	COG0689	S:Function unknown	PF01138.25;PF03725.19	RNase_PH;RNase_PH_C	3' exoribonuclease family, domain 1;3' exoribonuclease family, domain 2	nuclear
ENSRNOP00000022190	Map3k8	Mitogen-activated protein kinase kinase kinase 8	116596	pep primary_assembly:mRatBN7.2:17:53383131:53403216:1 gene:ENSRNOG00000016378.4 transcript:ENSRNOT00000022190.4 gene_biotype:protein_coding transcript_biotype:protein_coding gene_symbol:Map3k8 description:mitogen-activated protein kinase kinase kinase 8 [Source:RGD Symbol;Acc:620969]	0.3459	-1.532	0.01531	down	yes	139.228	402.501	436.88	452.234	318.389	171.112	118.894	127.678	BP:gap junction-mediated intercellular transport;BP:phosphorylation;BP:cell cycle;BP:cardiac chamber development;BP:developmental process;BP:cellular process;BP:transport;BP:biological_process;BP:metabolic process;BP:cardiac ventricle development;BP:establishment of localization;BP:localization;BP:intercellular transport;BP:anatomical structure development;BP:cellular metabolic process;BP:immune …	GO:1990349;GO:0016310;GO:0007049;GO:0003205;GO:0032502;GO:0009987;GO:0006810;GO:0008150;GO:0008152;GO:0003231;GO:0051234;GO:0051179;GO:0010496;GO:0048856;GO:0044237;GO:0002376;GO:0006796;GO:0006793GO:0110165;GO:0005575;GO:0005829GO:0035639;GO:0003674;GO:0005488;GO:0000166;GO:1901363;GO:0043169;GO:0000287;GO:0043167;GO:0004674;GO:0016740;GO:1901265;GO:0004672;GO:0017076;GO:0046872;GO:0043168;GO:01…	K04415	MAP3K8, COT	rno04660;rno04620;rno04010;rno04668	T cell receptor signaling pathway;Toll-like receptor signaling pathway;MAPK signaling pathway;TNF signaling pathway	ENOG410XP9G	S:Function unknown	PF00069.29;PF07714.21	Pkinase;PK_Tyr_Ser-Thr	Protein kinase domain;Protein tyrosine and serine/threonine kinase	cytoplasmic
ENSRNOP00000004716	Spta1	Spta1	-	pep primary_assembly:mRatBN7.2:13:86203504:86279371:1 gene:ENSRNOG00000003537.9 transcript:ENSRNOT00000004716.7 gene_biotype:protein_coding transcript_biotype:protein_coding gene_symbol:Spta1 description:spectrin, alpha, erythrocytic 1 [Source:RGD Symbol;Acc:1305194]	3.254	1.702	0.01705	up	yes	412.288	126.716	109.929	65.8516	204.367	404.609	404.352	427.904	BP:cell development;BP:porphyrin-containing compound metabolic process;BP:porphyrin-containing compound biosynthetic process;BP:regulation of actin polymerization or depolymerization;BP:membrane organization;BP:plasma membrane organization;BP:organic cyclic compound biosynthetic process;BP:cellular component organization or biogenesis;BP:positive regulation of cell adhesion;BP:lymphocyte homeosta…	GO:0048468;GO:0006778;GO:0006779;GO:0008064;GO:0061024;GO:0007009;GO:1901362;GO:0071840;GO:0045785;GO:0002260;GO:0048869;GO:0051494;GO:0051493;GO:0048518;GO:0065007;GO:0042127;GO:0042129;GO:1901880;GO:0008360;GO:0046483;GO:1901564;GO:1901566;GO:0010639;GO:0002376;GO:0019438;GO:0031333;GO:0032535;GO:0022604;GO:0022603;GO:0050670;GO:1901879;GO:0050671;GO:0006807;GO:0032944;GO:0050789;GO:1901576;GO:…	K06114	SPTA	rno04210	Apoptosis	COG5069	S:Function unknown	PF00435.25;PF08726.14;PF00018.32;PF14604.10;PF13499.10	Spectrin;EFhand_Ca_insen;SH3_1;SH3_9;EF-hand_7	Spectrin repeat;Ca2+ insensitive EF hand;SH3 domain;Variant SH3 domain;EF-hand domain pair	cytoplasmic
ENSRNOP00000023140	Atxn1	Ataxin-1	25049	pep primary_assembly:mRatBN7.2:17:18737533:19142360:1 gene:ENSRNOG00000016998.5 transcript:ENSRNOT00000023140.5 gene_biotype:protein_coding transcript_biotype:protein_coding gene_symbol:Atxn1 description:ataxin 1 [Source:RGD Symbol;Acc:3624]	1.621	0.6969	0.03313	up	yes	333.174	205.591	237.92	235.246	143.607	368.161	297.557	333.803	BP:nuclear transport;BP:nuclear export;BP:regulation of phosphate metabolic process;BP:regulation of primary metabolic process;BP:regulation of metabolic process;BP:negative regulation of response to stimulus;BP:learning;BP:memory;BP:behavior;BP:learning or memory;BP:signal transduction;BP:cell surface receptor signaling pathway;BP:enzyme linked receptor protein signaling pathway;BP:transmembrane…	GO:0051169;GO:0051168;GO:0019220;GO:0080090;GO:0019222;GO:0048585;GO:0007612;GO:0007613;GO:0007610;GO:0007611;GO:0007165;GO:0007166;GO:0007167;GO:0007169;GO:1901362;GO:1901360;GO:0010605;GO:0010604;GO:0009968;GO:0009966;GO:0048513;GO:0010720;GO:0009314;GO:0048518;GO:0048519;GO:0046483;GO:0042127;GO:1902680;GO:0060255;GO:0048583;GO:0060251;GO:0060252;GO:0042326;GO:2001141;GO:0051703;GO:0003008;GO:…	K23616	ATXN1_1L	rno05022;rno05017;rno04330	Pathways of neurodegeneration - multiple diseases;Spinocerebellar ataxia;Notch signaling pathway	ENOG410XSNX	S:Function unknown	PF12547.12;PF08517.16	ATXN-1_C;AXH	Ataxin-1 like family;Ataxin-1 and HBP1 module	nuclear
ENSRNOP00000007832	Ttc21b	Ttc21b	-	pep primary_assembly:mRatBN7.2:3:50861875:50935903:-1 gene:ENSRNOG00000005868.8 transcript:ENSRNOT00000007832.8 gene_biotype:protein_coding transcript_biotype:protein_coding gene_symbol:Ttc21b description:tetratricopeptide repeat domain 21B [Source:RGD Symbol;Acc:1565122]	2.627	1.393	0.001781	up	yes	387.791	147.64	117.945	191.919	133.054	359.229	401.771	402.374	BP:regulation of smoothened signaling pathway;BP:protein localization;BP:regulation of primary metabolic process;BP:regulation of metabolic process;BP:regulation of transport;BP:regulation of intracellular transport;BP:positive regulation of response to stimulus;BP:regulation of response to stimulus;BP:regulation of Wnt signaling pathway;BP:signal transduction;BP:cell surface receptor signaling p…	GO:0008589;GO:0008104;GO:0080090;GO:0019222;GO:0051049;GO:0032386;GO:0048584;GO:0048583;GO:0030111;GO:0007165;GO:0007166;GO:0071840;GO:0021591;GO:0010604;GO:0070727;GO:0009966;GO:0009967;GO:0048518;GO:0048519;GO:0033036;GO:0099111;GO:0060259;GO:0060255;GO:2000252;GO:0010970;GO:0003002;GO:2001141;GO:0031503;GO:0044782;GO:0060828;GO:0022607;GO:0021533;GO:0009893;GO:0009891;GO:0090263;GO:0030177;GO:…	K19673	TTC21B, IFT139B	------	------	ENOG410XV69	S:Function unknown	PF14559.10;PF13428.10;PF07719.21;PF13432.10;PF13181.10;PF00515.32;PF13424.10;PF13176.10;PF13414.10;PF12895.11;PF13371.10	TPR_19;TPR_14;TPR_2;TPR_16;TPR_8;TPR_1;TPR_12;TPR_7;TPR_11;ANAPC3;TPR_9	Tetratricopeptide repeat;Tetratricopeptide repeat;Tetratricopeptide repeat;Tetratricopeptide repeat;Tetratricopeptide repeat;Tetratricopeptide repeat;Tetratricopeptide repeat;Tetratricopeptide repeat;TPR repeat;Anaphase-promoting complex, cyclosome, subunit 3;Tetratricopeptide repeat	cytoplasmic
ENSRNOP00000010238	Lrtm2	Lrtm2	680883	pep primary_assembly:mRatBN7.2:4:152485866:152500377:-1 gene:ENSRNOG00000007508.5 transcript:ENSRNOT00000010238.5 gene_biotype:protein_coding transcript_biotype:protein_coding gene_symbol:Lrtm2 description:leucine-rich repeats and transmembrane domains 2 [Source:RGD Symbol;Acc:1587001]	1.448	0.5341	0.03349	up	yes	314.013	216.838	246.299	180.227	223.988	324.99	347.31	269.74	BP:positive regulation of cell junction assembly;BP:regulation of synapse organization;BP:regulation of cellular component organization;BP:neuron projection development;BP:plasma membrane bounded cell projection organization;BP:axon guidance;BP:regulation of biological process;BP:cellular component organization or biogenesis;BP:chemotaxis;BP:regulation of synapse assembly;BP:taxis;BP:regulation o…	GO:1901890;GO:0050807;GO:0051128;GO:0031175;GO:0120036;GO:0007411;GO:0050789;GO:0071840;GO:0006935;GO:0051963;GO:0042330;GO:0044087;GO:0051240;GO:0016043;GO:0030030;GO:0065007;GO:0048518;GO:0051130;GO:1901888;GO:0050793;GO:0009987;GO:0050794;GO:0008150;GO:0051239;GO:0050919;GO:0097485;GO:0040011;GO:0008283;GO:0051094;GO:0051962;GO:0051960;GO:2000026;GO:0051965;GO:0048522;GO:0044089GO:0016020;GO:0…	------	------	------	------	COG4886	O:Posttranslational modification, protein turnover, chaperones	PF13855.10;PF12799.11;PF01462.22;PF13306.10	LRR_8;LRR_4;LRRNT;LRR_5	Leucine rich repeat;Leucine Rich repeats;Leucine rich repeat N-terminal domain;BspA type Leucine rich repeat region	plasma membrane
ENSRNOP00000028401	Hspb6	Heat shock protein beta-6	192245	pep primary_assembly:mRatBN7.2:1:85806146:85809068:1 gene:ENSRNOG00000020922.7 transcript:ENSRNOT00000028401.5 gene_biotype:protein_coding transcript_biotype:protein_coding gene_symbol:Hspb6 description:heat shock protein family B (small) member 6 [Source:RGD Symbol;Acc:621554]	0.6899	-0.5355	0.01896	down	yes	215.899	312.95	340.587	318.05	280.213	203.274	252.104	192.318	BP:protein folding;BP:regulation of anatomical structure morphogenesis;BP:response to temperature stimulus;BP:negative regulation of cardiac muscle cell apoptotic process;BP:regulation of cardiac muscle cell apoptotic process;BP:negative regulation of striated muscle cell apoptotic process;BP:regulation of muscle cell apoptotic process;BP:positive regulation of vasculature development;BP:regulati…	GO:0006457;GO:0022603;GO:0009266;GO:0010667;GO:0010665;GO:0010664;GO:0010660;GO:1904018;GO:0042981;GO:0045765;GO:0050789;GO:0043067;GO:0043066;GO:0065007;GO:0048518;GO:0048519;GO:0043069;GO:0050793;GO:0009987;GO:0050794;GO:0006950;GO:0008150;GO:0051239;GO:0045766;GO:0010656;GO:0009408;GO:0061077;GO:0009628;GO:1901342;GO:0051094;GO:0050896;GO:2000026;GO:0042026;GO:0051240;GO:0048523;GO:0010662GO:0…	K09545	HSPB6	------	------	ENOG410YERS	S:Function unknown	PF00525.22;PF00011.25	Crystallin;HSP20	Alpha crystallin A chain, N terminal;Hsp20/alpha crystallin family	mitochondrial
ENSRNOP00000008045	Rmdn2	Regulator of microtubule dynamics protein 2	313840	pep primary_assembly:mRatBN7.2:6:15379134:15432426:-1 gene:ENSRNOG00000006082.7 transcript:ENSRNOT00000008045.6 gene_biotype:protein_coding transcript_biotype:protein_coding gene_symbol:Rmdn2 description:regulator of microtubule dynamics 2 [Source:RGD Symbol;Acc:1559836]	0.6348	-0.6556	0.04729	down	yes	200.249	315.469	304.679	294.152	347.578	222.072	240.417	138.258	CC:supramolecular fiber;CC:polymeric cytoskeletal fiber;CC:intracellular organelle;CC:mitochondrion;CC:microtubule;CC:organelle;CC:spindle microtubule;CC:cytoplasm;CC:supramolecular complex;CC:membrane-bounded organelle;CC:membrane;CC:mitotic spindle pole;CC:spindle pole;CC:cellular anatomical entity;CC:intracellular membrane-bounded organelle;CC:cellular_component;CC:supramolecular polymerMF:mol…	GO:0099512;GO:0099513;GO:0043229;GO:0005739;GO:0005874;GO:0043226;GO:0005876;GO:0005737;GO:0099080;GO:0043227;GO:0016020;GO:0097431;GO:0000922;GO:0110165;GO:0043231;GO:0005575;GO:0099081GO:0003674;GO:0015631;GO:0008017;GO:0008092;GO:0005515;GO:0005488	------	------	------	------	ENOG41126JJ	S:Function unknown	PF21033.1	RMD1-3	Regulator of microtubule dynamics protein 1-3	ER
ENSRNOP00000001169	Fhl1	Fhl1	25177	pep primary_assembly:mRatBN7.2:X:134601136:134614920:1 gene:ENSRNOG00000000875.9 transcript:ENSRNOT00000001169.7 gene_biotype:protein_coding transcript_biotype:protein_coding gene_symbol:Fhl1 description:four and a half LIM domains 1 [Source:RGD Symbol;Acc:2615]	0.7123	-0.4894	0.04024	down	yes	211.407	296.78	303.954	265.439	320.947	250.618	174.194	209.408	BP:developmental process;BP:muscle organ development;BP:anatomical structure development;BP:animal organ development;BP:biological_process;BP:muscle structure developmentCC:membrane;CC:cytosol;CC:cellular_component;CC:plasma membrane;CC:cellular anatomical entityMF:cation binding;MF:ion binding;MF:binding;MF:molecular_function;MF:metal ion binding	GO:0032502;GO:0007517;GO:0048856;GO:0048513;GO:0008150;GO:0061061GO:0016020;GO:0005829;GO:0005575;GO:0005886;GO:0110165GO:0043169;GO:0043167;GO:0005488;GO:0003674;GO:0046872	K14365	FHL1, SLIM1	rno04630	JAK-STAT signaling pathway	ENOG410XSPV;ENOG410YDMU	O:Posttranslational modification, protein turnover, chaperones;	PF00412.26	LIM	LIM domain	cytoplasmic
ENSRNOP00000086806	Ptprd	Protein-tyrosine-phosphatase	-	pep primary_assembly:mRatBN7.2:5:90048966:90550297:-1 gene:ENSRNOG00000005711.9 transcript:ENSRNOT00000113220.1 gene_biotype:protein_coding transcript_biotype:protein_coding gene_symbol:Ptprd description:protein tyrosine phosphatase, receptor type, D [Source:RGD Symbol;Acc:1561090]	0.6973	-0.5201	0.003621	down	yes	208.418	298.901	319.628	286.462	290.612	212.012	196.043	217.199	------	------	K06777	PTPRD	rno04514	Cell adhesion molecules	COG5599	I:Lipid transport and metabolism	PF00102.31;PF00041.25;PF07679.20;PF13927.10;PF16656.9;PF13895.10;PF00047.29;PF00782.24;PF14566.10	Y_phosphatase;fn3;I-set;Ig_3;Pur_ac_phosph_N;Ig_2;ig;DSPc;PTPlike_phytase	Protein-tyrosine phosphatase;Fibronectin type III domain;Immunoglobulin I-set domain;Immunoglobulin domain;Purple acid Phosphatase, N-terminal domain;Immunoglobulin domain;Immunoglobulin domain;Dual specificity phosphatase, catalytic domain;Inositol hexakisphosphate	plasma membrane
ENSRNOP00000068751	Pex13	Peroxin-13	305581	pep primary_assembly:mRatBN7.2:14:97603539:97612032:-1 gene:ENSRNOG00000054896.2 transcript:ENSRNOT00000081405.2 gene_biotype:protein_coding transcript_biotype:protein_coding gene_symbol:Pex13 description:peroxisomal biogenesis factor 13 [Source:RGD Symbol;Acc:1310682]	1.283	0.3595	0.01423	up	yes	285.113	222.138	214.56	244.304	207.551	271.032	304.28	280.028	BP:lipid oxidation;BP:protein localization;BP:behavior;BP:microtubule-based peroxisome localization;BP:small molecule metabolic process;BP:small molecule catabolic process;BP:peroxisome localization;BP:lipid catabolic process;BP:cellular response to stimulus;BP:intracellular protein transmembrane transport;BP:transmembrane transport;BP:macromolecule localization;BP:organic substance transport;BP:…	GO:0034440;GO:0008104;GO:0007610;GO:0060152;GO:0044281;GO:0044282;GO:0060151;GO:0016042;GO:0051716;GO:0065002;GO:0055085;GO:0033036;GO:0071702;GO:0032787;GO:0045184;GO:0072329;GO:0043436;GO:0022029;GO:0048870;GO:0016054;GO:0016560;GO:0016561;GO:0007631;GO:0021885;GO:0000302;GO:0009062;GO:0071806;GO:1901575;GO:0001561;GO:0006886;GO:0062197;GO:0001967;GO:0016477;GO:0007626;GO:0006629;GO:0006810;GO:…	K13344	PEX13	rno04146	Peroxisome	ENOG410XRU7	U:Intracellular trafficking, secretion, and vesicular transport	PF04088.17;PF14604.10;PF00018.32	Peroxin-13_N;SH3_9;SH3_1	Peroxin 13, N-terminal region;Variant SH3 domain;SH3 domain	peroxisomal
ENSRNOP00000012461	Tbkbp1	TANK-binding kinase 1-binding protein 1	266764	pep primary_assembly:mRatBN7.2:10:82120564:82134352:-1 gene:ENSRNOG00000009370.6 transcript:ENSRNOT00000012462.5 gene_biotype:protein_coding transcript_biotype:protein_coding gene_symbol:Tbkbp1 description:TBK1 binding protein 1 [Source:RGD Symbol;Acc:631328]	0.6802	-0.556	0.02159	down	yes	204.243	300.288	306.769	297.468	296.628	234.462	195.79	182.476	BP:phosphorylation;BP:signal transduction;BP:intracellular signal transduction;BP:regulation of biological process;BP:response to external biotic stimulus;BP:interspecies interaction between organisms;BP:biological regulation;BP:innate immune response;BP:cellular process;BP:regulation of cellular process;BP:defense response;BP:response to stress;BP:biological_process;BP:metabolic process;BP:immun…	GO:0016310;GO:0007165;GO:0035556;GO:0050789;GO:0043207;GO:0044419;GO:0065007;GO:0045087;GO:0009987;GO:0050794;GO:0006952;GO:0006950;GO:0008150;GO:0008152;GO:0006955;GO:0051707;GO:0009607;GO:0009605;GO:0050896;GO:0007249;GO:0044237;GO:0002376;GO:0006796;GO:0006793;GO:0098542GO:0005737;GO:0005575;GO:0110165GO:0003674;GO:0043167;GO:0016740;GO:0046872;GO:0016301;GO:0043169;GO:0003824;GO:0016772;GO:00…	K12652	TBKBP1	rno04622	RIG-I-like receptor signaling pathway	ENOG410ZK7E	S:Function unknown	PF12845.11	TBD	TBD domain	cytoplasmic
ENSRNOP00000071685	Cfi	Cfi	-	pep primary_assembly:mRatBN7.2:2:218399719:218430561:1 gene:ENSRNOG00000053400.2 transcript:ENSRNOT00000086245.2 gene_biotype:protein_coding transcript_biotype:protein_coding gene_symbol:Cfi description:complement factor I [Source:RGD Symbol;Acc:620429]	5.156	2.366	0.0003157	up	yes	415.525	80.5941	56.6459	122.006	63.1303	441.279	418.891	386.404	BP:regulation of complement activation;BP:regulation of response to external stimulus;BP:positive regulation of response to stimulus;BP:regulation of response to stimulus;BP:organonitrogen compound metabolic process;BP:regulation of humoral immune response;BP:cellular response to chemical stimulus;BP:response to chemical;BP:regulation of biological process;BP:regulation of defense response;BP:cel…	GO:0030449;GO:0032101;GO:0048584;GO:0048583;GO:1901564;GO:0002920;GO:0070887;GO:0042221;GO:0050789;GO:0031347;GO:0051716;GO:0043207;GO:0071354;GO:0010033;GO:0044419;GO:0071704;GO:0002684;GO:0070741;GO:0002682;GO:0048518;GO:0065007;GO:0071310;GO:0034097;GO:0006956;GO:0045088;GO:0002831;GO:0045087;GO:0009987;GO:0030451;GO:0006952;GO:0006950;GO:0008150;GO:0008152;GO:0006955;GO:0006958;GO:0006959;GO:…	K01333	CFI	rno05150;rno04610	Staphylococcus aureus infection;Complement and coagulation cascades	COG5640	S:Function unknown	PF00089.30;PF21287.1;PF00057.22;PF21286.1;PF00530.22;PF07648.19	Trypsin;CFAI_KAZAL;Ldl_recept_a;CFAI_FIMAC_N;SRCR;Kazal_2	Trypsin;Complement factor I, KAZAL domain;Low-density lipoprotein receptor domain class A;Complement factor I, FIMAC N-terminal domain;Scavenger receptor cysteine-rich domain;Kazal-type serine protease inhibitor domain	cytoplasmic
ENSRNOP00000075738	Prmt7	Protein arginine N-methyltransferase	-	pep primary_assembly:mRatBN7.2:19:34111983:34162568:1 gene:ENSRNOG00000000258.7 transcript:ENSRNOT00000081312.2 gene_biotype:protein_coding transcript_biotype:protein_coding gene_symbol:Prmt7 description:protein arginine methyltransferase 7 [Source:RGD Symbol;Acc:1304869]	1.388	0.473	0.03154	up	yes	275.698	198.688	180.005	180.776	235.283	288.039	285.471	253.586	BP:protein methylation;BP:regulation of metabolic process;BP:macromolecular complex subunit organization;BP:regulation of cellular biosynthetic process;BP:regulation of cellular metabolic process;BP:protein alkylation;BP:nitrogen compound metabolic process;BP:peptidyl-amino acid modification;BP:regulation of biological process;BP:cellular component organization or biogenesis;BP:protein-DNA comple…	GO:0006479;GO:0019222;GO:0043933;GO:0031326;GO:0031323;GO:0008213;GO:0006807;GO:0018193;GO:0050789;GO:0071840;GO:0071824;GO:0065003;GO:0006349;GO:0071514;GO:0006325;GO:0040029;GO:0016043;GO:0071704;GO:0065007;GO:0022618;GO:0032259;GO:0010468;GO:0022607;GO:0060255;GO:0009987;GO:0009889;GO:0000387;GO:0050794;GO:0022414;GO:0043412;GO:0036211;GO:0008150;GO:0008152;GO:0022412;GO:0044238;GO:1901564;GO:…	K11438	PRMT7	------	------	COG0500;COG0500	K:Transcription;T:Signal transduction mechanisms	PF06325.17	PrmA	Ribosomal protein L11 methyltransferase	nuclear
ENSRNOP00000003077	Pdgfra	Platelet-derived growth factor receptor alpha	25267	pep primary_assembly:mRatBN7.2:14:33005839:33054335:-1 gene:ENSRNOG00000002244.6 transcript:ENSRNOT00000003077.6 gene_biotype:protein_coding transcript_biotype:protein_coding gene_symbol:Pdgfra description:platelet derived growth factor receptor alpha [Source:RGD Symbol;Acc:3284]	0.4456	-1.166	0.0343	down	yes	145.417	326.346	289.423	397.567	292.047	140.046	155.811	140.394	BP:anatomical structure formation involved in morphogenesis;BP:regulation of stem cell differentiation;BP:Leydig cell differentiation;BP:negative regulation of response to stimulus;BP:positive regulation of response to stimulus;BP:regulation of response to stimulus;BP:signal transduction involved in regulation of gene expression;BP:face morphogenesis;BP:signal transduction;BP:cell surface recepto…	GO:0048646;GO:2000736;GO:0033327;GO:0048585;GO:0048584;GO:0048583;GO:0023019;GO:0060325;GO:0007165;GO:0007166;GO:0060326;GO:0007169;GO:0043200;GO:0051716;GO:0042330;GO:0009966;GO:0048869;GO:0071840;GO:0002244;GO:0048511;GO:0048513;GO:0048146;GO:0048518;GO:0048519;GO:0007010;GO:0042127;GO:2000739;GO:0022607;GO:0006935;GO:0050848;GO:0043062;GO:0003006;GO:0048598;GO:0010033;GO:0065008;GO:0048870;GO:…	K04363	PDGFRA, CD140A	rno04144;rno04015;rno01521;rno04151;rno04072;rno04014;rno04020;rno05231;rno05230;rno04010;rno04510;rno04540;rno05215;rno05214;rno05206;rno05200;rno05163;rno04810;rno04630;rno05218	Endocytosis;Rap1 signaling pathway;EGFR tyrosine kinase inhibitor resistance;PI3K-Akt signaling pathway;Phospholipase D signaling pathway;Ras signaling pathway;Calcium signaling pathway;Choline metabolism in cancer;Central carbon metabolism in cancer;MAPK signaling pathway;Focal adhesion;Gap junction;Prostate cancer;Glioma;MicroRNAs in cancer;Pathways in cancer;Human cytomegalovirus infection;Reg…	COG0515	J:Translation, ribosomal structure and biogenesis	PF07714.21;PF00069.29;PF13927.10;PF07679.20;PF00047.29;PF13895.10;PF21339.1	PK_Tyr_Ser-Thr;Pkinase;Ig_3;I-set;ig;Ig_2;VEGFR-1-like_Ig-like	Protein tyrosine and serine/threonine kinase;Protein kinase domain;Immunoglobulin domain;Immunoglobulin I-set domain;Immunoglobulin domain;Immunoglobulin domain;Vascular endothelial growth factor receptor 1-like, Ig-like domain	plasma membrane
ENSRNOP00000019304	P2ry1	P2Y purinoceptor 1	25265	pep primary_assembly:mRatBN7.2:2:145241849:145248457:1 gene:ENSRNOG00000014232.5 transcript:ENSRNOT00000019305.5 gene_biotype:protein_coding transcript_biotype:protein_coding gene_symbol:P2ry1 description:purinergic receptor P2Y1 [Source:RGD Symbol;Acc:3242]	1.878	0.9092	0.02007	up	yes	298.584	159.012	136.046	153.478	187.511	291.474	349.688	254.59	BP:protein localization;BP:regulation of phosphate metabolic process;BP:regulation of primary metabolic process;BP:regulation of secretion;BP:positive regulation of secretion;BP:negative regulation of secretion;BP:regulation of transport;BP:regulation of RNA biosynthetic process;BP:regulation of reproductive process;BP:regulation of response to stimulus;BP:muscle system process;BP:signal transduc…	GO:0008104;GO:0019220;GO:0080090;GO:0051046;GO:0051047;GO:0051048;GO:0051049;GO:2001141;GO:2000241;GO:0048583;GO:0003012;GO:0023019;GO:0007165;GO:0007166;GO:0098771;GO:0014074;GO:0072657;GO:0051716;GO:0072659;GO:2000243;GO:0019222;GO:0070727;GO:0009966;GO:0009967;GO:0070848;GO:0009612;GO:0044092;GO:0048518;GO:1902932;GO:0033036;GO:0001505;GO:0035589;GO:0035588;GO:0019725;GO:0042325;GO:0048584;GO:…	K04270	P2RY1	rno04742;rno04080;rno04015;rno04611	Taste transduction;Neuroactive ligand-receptor interaction;Rap1 signaling pathway;Platelet activation	ENOG410Z2ZK	U:Intracellular trafficking, secretion, and vesicular transport	PF00001.25	7tm_1	7 transmembrane receptor	plasma membrane
ENSRNOP00000061606	Dysf	Dysf	312492	pep primary_assembly:mRatBN7.2:4:116502584:116690709:1 gene:ENSRNOG00000032788.6 transcript:ENSRNOT00000064536.3 gene_biotype:protein_coding transcript_biotype:protein_coding gene_symbol:Dysf description:dysferlin [Source:RGD Symbol;Acc:1311023]	1.643	0.7163	0.04995	up	yes	284.248	173.014	135.88	147.652	235.512	296.725	244.933	311.088	BP:primary metabolic process;BP:regulation of primary metabolic process;BP:regulation of metabolic process;BP:regulation of transport;BP:vesicle fusion;BP:cell development;BP:membrane fusion;BP:membrane organization;BP:plasma membrane organization;BP:regulation of chemotaxis;BP:positive regulation of chemotaxis;BP:lipid storage;BP:cellular component organization or biogenesis;BP:cellular response…	GO:0044238;GO:0080090;GO:0019222;GO:0051049;GO:0006906;GO:0048468;GO:0061025;GO:0061024;GO:0007009;GO:0050920;GO:0050921;GO:0019915;GO:0071840;GO:0051716;GO:0033292;GO:0010605;GO:0048589;GO:0045785;GO:0048869;GO:0002685;GO:0006071;GO:0048518;GO:0048519;GO:0048584;GO:0051051;GO:0060255;GO:0048583;GO:0030163;GO:0090279;GO:0007519;GO:1901564;GO:0090174;GO:0019538;GO:0002275;GO:0002274;GO:0042246;GO:…	K18261	DYSF	------	------	ENOG410XPT2	S:Function unknown	PF00168.34;PF08150.16;PF16165.9;PF08165.15;PF08151.16	C2;FerB;Ferlin_C;FerA;FerI	C2 domain;FerB;Ferlin C-terminus;FerA;FerI	cytoplasmic
ENSRNOP00000043928	Pxn	Paxillin	-	pep primary_assembly:mRatBN7.2:12:41060791:41072710:-1 gene:ENSRNOG00000001149.9 transcript:ENSRNOT00000047466.4 gene_biotype:protein_coding transcript_biotype:protein_coding gene_symbol:Pxn description:paxillin [Source:RGD Symbol;Acc:1305759]	0.6715	-0.5745	0.03345	down	yes	180.676	269.069	295.3	278.381	233.527	221.363	165.623	155.041	BP:substrate adhesion-dependent cell spreading;BP:signal transduction;BP:cell surface receptor signaling pathway;BP:enzyme linked receptor protein signaling pathway;BP:transmembrane receptor protein tyrosine kinase signaling pathway;BP:cellular component organization or biogenesis;BP:regulation of actin filament bundle assembly;BP:cellular response to stimulus;BP:positive regulation of actin fila…	GO:0034446;GO:0007165;GO:0007166;GO:0007167;GO:0007169;GO:0071840;GO:0032231;GO:0051716;GO:0032233;GO:0051496;GO:0051495;GO:0051493;GO:0051492;GO:0006979;GO:0048518;GO:0007178;GO:0031589;GO:0010033;GO:0007179;GO:0065008;GO:0010631;GO:0048870;GO:0010638;GO:0007044;GO:0033554;GO:0060396;GO:0022604;GO:0022603;GO:0000302;GO:1901342;GO:0001763;GO:0120036;GO:0050789;GO:0120031;GO:0043542;GO:0061138;GO:…	K05760	PXN	rno04062;rno04810;rno04370;rno04510;rno05205;rno05170;rno05203;rno05135;rno05163;rno05165;rno04670;rno05100	Chemokine signaling pathway;Regulation of actin cytoskeleton;VEGF signaling pathway;Focal adhesion;Proteoglycans in cancer;Human immunodeficiency virus 1 infection;Viral carcinogenesis;Yersinia infection;Human cytomegalovirus infection;Human papillomavirus infection;Leukocyte transendothelial migration;Bacterial invasion of epithelial cells	ENOG410XRD4	S:Function unknown	PF03535.17;PF00412.26	Paxillin;LIM	Paxillin family;LIM domain	cytoplasmic
ENSRNOP00000009503	Serbp1	Serbp1	-	pep primary_assembly:mRatBN7.2:4:96401614:96418484:1 gene:ENSRNOG00000005890.8 transcript:ENSRNOT00000009503.8 gene_biotype:protein_coding transcript_biotype:protein_coding gene_symbol:Serbp1 description:Serpine1 mRNA binding protein 1 [Source:RGD Symbol;Acc:619907]	2.158	1.11	0.004766	up	yes	305.512	141.567	125.417	183.683	115.602	279.69	328.894	307.952	BP:negative regulation of metabolic process;BP:regulation of primary metabolic process;BP:regulation of metabolic process;BP:negative regulation of cellular biosynthetic process;BP:nuclear body organization;BP:negative regulation of cellular metabolic process;BP:regulation of cellular metabolic process;BP:negative regulation of gene expression;BP:regulation of apoptotic process;BP:regulation of b…	GO:0009892;GO:0080090;GO:0019222;GO:0031327;GO:0030575;GO:0031324;GO:0031323;GO:0010629;GO:0042981;GO:0050789;GO:0071840;GO:0051172;GO:0051248;GO:0010605;GO:0009890;GO:0010608;GO:0051246;GO:0016043;GO:0043067;GO:0065007;GO:0031326;GO:0048519;GO:0010468;GO:0090069;GO:0030578;GO:0060255;GO:0009987;GO:0009889;GO:0034249;GO:0050794;GO:0008150;GO:0051171;GO:0034248;GO:0006996;GO:0006997;GO:0090071;GO:…	K13199	SERBP1	------	------	ENOG410YBHR	I:Lipid transport and metabolism	PF16174.9;PF04774.19	IHABP4_N;HABP4_PAI-RBP1	Intracellular hyaluronan-binding protein 4 N-terminal;Hyaluronan / mRNA binding family	cytoplasmic
ENSRNOP00000087322	Gjc1	Gap junction gamma-1 protein	266706	pep primary_assembly:mRatBN7.2:10:87760528:87785867:-1 gene:ENSRNOG00000048838.4 transcript:ENSRNOT00000108179.1 gene_biotype:protein_coding transcript_biotype:protein_coding gene_symbol:Gjc1 description:gap junction protein, gamma 1 [Source:RGD Symbol;Acc:628889]	2.132	1.092	0.01066	up	yes	298.093	139.838	97.7716	188.878	132.865	316.389	320.899	256.991	BP:cellular component assembly;BP:cardiac muscle tissue development;BP:cell junction organization;BP:cell development;BP:multicellular organismal process;BP:cell communication by electrical coupling;BP:AV node cell to bundle of His cell communication;BP:cell communication by electrical coupling involved in cardiac conduction;BP:cell communication involved in cardiac conduction;BP:cellular compone…	GO:0022607;GO:0048738;GO:0034330;GO:0048468;GO:0032501;GO:0010644;GO:0086067;GO:0086064;GO:0086065;GO:0071840;GO:0048869;GO:0016043;GO:0050789;GO:0048513;GO:0065007;GO:0050877;GO:0023052;GO:0032502;GO:0016264;GO:0030154;GO:0001570;GO:0009987;GO:0007601;GO:0007600;GO:0050953;GO:0009888;GO:0008150;GO:0045216;GO:0007268;GO:0007267;GO:0007154;GO:0034329;GO:0003008;GO:0086053;GO:0007507;GO:0098916;GO:…	K07616	GJC1, GJA7, CX45	------	------	ENOG410Z7PN	F:Nucleotide transport and metabolism	PF00029.23	Connexin	Connexin	ER
ENSRNOP00000020044	Nr2f1	Nr2f1	-	pep primary_assembly:mRatBN7.2:2:8040377:8050123:-1 gene:ENSRNOG00000014795.9 transcript:ENSRNOT00000020044.9 gene_biotype:protein_coding transcript_biotype:protein_coding gene_symbol:Nr2f1 description:nuclear receptor subfamily 2, group F, member 1 [Source:RGD Symbol;Acc:621682]	0.3952	-1.339	0.0009046	down	yes	124.014	313.789	327.851	282.216	331.3	138.13	137.651	96.262	BP:regulation of primary metabolic process;BP:regulation of metabolic process;BP:nucleobase-containing compound metabolic process;BP:organic cyclic compound metabolic process;BP:negative regulation of macromolecule metabolic process;BP:positive regulation of macromolecule metabolic process;BP:cellular developmental process;BP:positive regulation of biological process;BP:negative regulation of bio…	GO:0080090;GO:0019222;GO:0006139;GO:1901360;GO:0010605;GO:0010604;GO:0048869;GO:0048518;GO:0048519;GO:0042127;GO:0060255;GO:0060147;GO:0010977;GO:0003002;GO:0010975;GO:2001141;GO:0060148;GO:0046483;GO:0048870;GO:0034641;GO:1900370;GO:0019438;GO:2000637;GO:0007165;GO:0009892;GO:0009893;GO:0009890;GO:0009891;GO:1903798;GO:1904936;GO:0010628;GO:0120035;GO:1903800;GO:1901576;GO:1900368;GO:0031345;GO:…	K08547	NR2F1, TFCOUP1	------	------	ENOG410XRZC	Z:Cytoskeleton	PF00104.34;PF00105.22	Hormone_recep;zf-C4	Ligand-binding domain of nuclear hormone receptor;Zinc finger, C4 type	nuclear
ENSRNOP00000027528	Asb1	Asb1	-	pep primary_assembly:mRatBN7.2:9:92120306:92136219:1 gene:ENSRNOG00000020322.6 transcript:ENSRNOT00000027528.6 gene_biotype:protein_coding transcript_biotype:protein_coding gene_symbol:Asb1 description:ankyrin repeat and SOCS box-containing 1 [Source:RGD Symbol;Acc:1310760]	0.6601	-0.5992	0.03794	down	yes	173.05	262.157	286.308	216.723	283.44	197.57	146.008	175.573	BP:reproductive system development;BP:nitrogen compound metabolic process;BP:signal transduction;BP:intracellular signal transduction;BP:regulation of biological process;BP:reproductive process;BP:protein modification by small protein conjugation;BP:protein modification by small protein conjugation or removal;BP:organic substance metabolic process;BP:animal organ development;BP:biological regulat…	GO:0061458;GO:0006807;GO:0007165;GO:0035556;GO:0050789;GO:0022414;GO:0032446;GO:0070647;GO:0071704;GO:0048513;GO:0065007;GO:0032502;GO:0048608;GO:0043687;GO:0009987;GO:0050794;GO:0043412;GO:0036211;GO:0008150;GO:0008152;GO:0044238;GO:1901564;GO:0003006;GO:0019538;GO:0048856;GO:0030539;GO:0043170;GO:0016567;GO:0048806;GO:0048731GO:1990234;GO:1902494;GO:0032991;GO:0000151;GO:0005575GO:0003674;GO:00…	K10323	ASB1	------	------	COG0666	S:Function unknown	PF00023.34;PF12796.11;PF13606.10;PF13637.10;PF07525.20;PF13857.10	Ank;Ank_2;Ank_3;Ank_4;SOCS_box;Ank_5	Ankyrin repeat;Ankyrin repeats;Ankyrin repeat;Ankyrin repeats;SOCS box;Ankyrin repeats	cytoplasmic
ENSRNOP00000025600	Trim33	Trim33	365894	pep primary_assembly:mRatBN7.2:2:190807243:190888814:1 gene:ENSRNOG00000018946.8 transcript:ENSRNOT00000025600.6 gene_biotype:protein_coding transcript_biotype:protein_coding gene_symbol:Trim33 description:tripartite motif-containing 33 [Source:RGD Symbol;Acc:1307339]	0.7689	-0.3791	0.04933	down	yes	166.202	216.161	193.483	221.962	233.037	157.555	192.39	148.661	BP:negative regulation of response to stimulus;BP:regulation of response to stimulus;BP:negative regulation of cellular response to growth factor stimulus;BP:cellular biosynthetic process;BP:nitrogen compound metabolic process;BP:regulation of signaling;BP:regulation of cell communication;BP:organic substance biosynthetic process;BP:regulation of cellular response to growth factor stimulus;BP:reg…	GO:0048585;GO:0048583;GO:0090288;GO:0044249;GO:0006807;GO:0023051;GO:0010646;GO:1901576;GO:0090287;GO:1903844;GO:0032446;GO:0009966;GO:0070647;GO:0010467;GO:0050789;GO:0071704;GO:0009968;GO:0065007;GO:0090092;GO:0010648;GO:0043687;GO:0009987;GO:0017015;GO:0050794;GO:0043412;GO:0036211;GO:0008150;GO:0008152;GO:0048519;GO:0030514;GO:0030510;GO:0044238;GO:1901564;GO:0019538;GO:0090101;GO:0009058;GO:…	K08883	TRIM33, TIF1G	------	------	ENOG410Z421	S:Function unknown	PF00439.29;PF00643.28;PF00628.33	Bromodomain;zf-B_box;PHD	Bromodomain;B-box zinc finger;PHD-finger	nuclear
ENSRNOP00000022012	Gtse1	Gtse1	300126	pep primary_assembly:mRatBN7.2:7:116950053:116966806:1 gene:ENSRNOG00000016148.8 transcript:ENSRNOT00000022012.8 gene_biotype:protein_coding transcript_biotype:protein_coding gene_symbol:Gtse1 description:G-2 and S-phase expressed 1 [Source:RGD Symbol;Acc:1563164]	4.053	2.019	0.03114	up	yes	305.256	75.3208	77.9017	104.948	43.1128	364.181	344.091	207.496	CC:cytoplasm;CC:supramolecular complex;CC:microtubule cytoskeleton;CC:supramolecular fiber;CC:polymeric cytoskeletal fiber;CC:intracellular non-membrane-bounded organelle;CC:cytoskeleton;CC:cytoplasmic microtubule;CC:supramolecular polymer;CC:intracellular organelle;CC:non-membrane-bounded organelle;CC:cellular_component;CC:microtubule;CC:organelle;CC:cellular anatomical entityMF:tubulin binding;…	GO:0005737;GO:0099080;GO:0015630;GO:0099512;GO:0099513;GO:0043232;GO:0005856;GO:0005881;GO:0099081;GO:0043229;GO:0043228;GO:0005575;GO:0005874;GO:0043226;GO:0110165GO:0015631;GO:0008092;GO:0008017;GO:0003674;GO:0005488;GO:0005515	K10129	GTSE1, B99	rno04115	p53 signaling pathway	ENOG410ZUTK	S:Function unknown	PF15259.10	GTSE1_N	G-2 and S-phase expressed 1	cytoplasmic
ENSRNOP00000014661	Tox	Tox	362481	pep primary_assembly:mRatBN7.2:5:19874994:20171272:-1 gene:ENSRNOG00000010777.4 transcript:ENSRNOT00000014661.4 gene_biotype:protein_coding transcript_biotype:protein_coding gene_symbol:Tox description:thymocyte selection-associated high mobility group box [Source:RGD Symbol;Acc:1310455]	3.312	1.728	0.02047	up	yes	278.088	83.9645	72.2976	132.933	46.6632	354.967	221.478	257.819	BP:regulation of primary metabolic process;BP:regulation of metabolic process;BP:regulation of T cell differentiation in thymus;BP:cellular component organization or biogenesis;BP:positive regulation of cell projection organization;BP:positive regulation of macromolecule metabolic process;BP:cellular developmental process;BP:animal organ development;BP:positive regulation of cell development;BP:p…	GO:0080090;GO:0019222;GO:0033081;GO:0071840;GO:0031346;GO:0010604;GO:0048869;GO:0048513;GO:0010720;GO:0048518;GO:0002682;GO:0042127;GO:0051054;GO:0051052;GO:0060255;GO:1903708;GO:0046649;GO:0010976;GO:0010975;GO:2001141;GO:1903706;GO:0002376;GO:0009893;GO:0032825;GO:1902232;GO:0032823;GO:0045321;GO:0120035;GO:0016043;GO:0031344;GO:0002364;GO:0002684;GO:0065007;GO:0002360;GO:0002363;GO:0002362;GO:…	------	------	------	------	COG5648	S:Function unknown	PF00505.23;PF09011.14	HMG_box;HMG_box_2	HMG;HMG-box domain	nuclear
ENSRNOP00000021802	Npr2	Guanylate cyclase	116564	pep primary_assembly:mRatBN7.2:5:57883171:57901580:1 gene:ENSRNOG00000015991.8 transcript:ENSRNOT00000021802.6 gene_biotype:protein_coding transcript_biotype:protein_coding gene_symbol:Npr2 description:natriuretic peptide receptor 2 [Source:RGD Symbol;Acc:620851]	0.6261	-0.6755	0.0234	down	yes	138.495	221.197	235.615	190.191	237.786	128.82	147.721	138.944	BP:fat cell differentiation;BP:organonitrogen compound biosynthetic process;BP:limb morphogenesis;BP:vestibulocochlear nerve development;BP:developmental growth;BP:developmental cell growth;BP:negative regulation of reproductive process;BP:positive regulation of reproductive process;BP:nerve maturation;BP:appendage morphogenesis;BP:tissue remodeling;BP:cranial nerve maturation;BP:circulatory syst…	GO:0045444;GO:1901566;GO:0035108;GO:0021562;GO:0048589;GO:0048588;GO:2000242;GO:2000243;GO:0021682;GO:0035107;GO:0048771;GO:0021605;GO:0003013;GO:0007165;GO:0035264;GO:0007167;GO:0001508;GO:0007169;GO:0014074;GO:1901362;GO:0071840;GO:0034698;GO:0051716;GO:0040020;GO:0000003;GO:0038127;GO:0009966;GO:0048869;GO:0000165;GO:0090427;GO:0052652;GO:0098868;GO:0048513;GO:0048583;GO:0030855;GO:0048518;GO:…	K12324	ANPRB, NPR2	rno04022;rno00230;rno01100;rno04270;rno04921	cGMP-PKG signaling pathway;Purine metabolism;Metabolic pathways;Vascular smooth muscle contraction;Oxytocin signaling pathway	COG2114	G:Carbohydrate transport and metabolism	PF00211.24;PF01094.32;PF07714.21;PF00069.29	Guanylate_cyc;ANF_receptor;PK_Tyr_Ser-Thr;Pkinase	Adenylate and Guanylate cyclase catalytic domain;Receptor family ligand binding region;Protein tyrosine and serine/threonine kinase;Protein kinase domain	extracellular
ENSRNOP00000038525	Rarres2	Retinoic acid receptor responder protein 2	297073	pep primary_assembly:mRatBN7.2:4:77522535:77525556:-1 gene:ENSRNOG00000024705.6 transcript:ENSRNOT00000033918.6 gene_biotype:protein_coding transcript_biotype:protein_coding gene_symbol:Rarres2 description:retinoic acid receptor responder 2 [Source:RGD Symbol;Acc:1309874]	2.157	1.109	0.04137	up	yes	236.845	109.779	72.824	88.7395	167.774	298.412	197.891	214.232	BP:antifungal humoral response;BP:regulation of primary metabolic process;BP:antimicrobial humoral response;BP:positive regulation of response to stimulus;BP:regulation of response to stimulus;BP:regulation of chemotaxis;BP:positive regulation of chemotaxis;BP:cell surface receptor signaling pathway;BP:enzyme linked receptor protein signaling pathway;BP:transmembrane receptor protein tyrosine kin…	GO:0019732;GO:0080090;GO:0019730;GO:0048584;GO:0048583;GO:0050920;GO:0050921;GO:0007166;GO:0007167;GO:0007169;GO:0051716;GO:0019222;GO:0043207;GO:1905521;GO:0009966;GO:0048869;GO:0009617;GO:0044419;GO:0048513;GO:0048518;GO:0016101;GO:0060255;GO:0014823;GO:0050832;GO:0050830;GO:0043434;GO:0051707;GO:0010033;GO:0042325;GO:0042327;GO:0009607;GO:0009605;GO:0010243;GO:0003084;GO:0031667;GO:0002376;GO:…	K10044	RARRES2	------	------	ENOG410ZEJF	O:Posttranslational modification, protein turnover, chaperones	------	------	------	extracellular
ENSRNOP00000062371	Yeats2	Yeats2	498112	pep primary_assembly:mRatBN7.2:11:80743201:80829208:-1 gene:ENSRNOG00000023107.6 transcript:ENSRNOT00000064212.2 gene_biotype:protein_coding transcript_biotype:protein_coding gene_symbol:Yeats2 description:YEATS domain containing 2 [Source:RGD Symbol;Acc:1566176]	0.3721	-1.426	0.02533	down	yes	91.6625	246.341	181.345	273.683	283.997	84.4719	122.184	68.3319	BP:regulation of primary metabolic process;BP:regulation of metabolic process;BP:regulation of RNA biosynthetic process;BP:regulation of embryonic development;BP:regulation of histone modification;BP:cellular component organization or biogenesis;BP:negative regulation of macromolecule metabolic process;BP:negative regulation of biological process;BP:regulation of macromolecule metabolic process;B…	GO:0080090;GO:0019222;GO:2001141;GO:0045995;GO:0031056;GO:0071840;GO:0010605;GO:0048519;GO:0060255;GO:0031063;GO:1901873;GO:0009892;GO:0009890;GO:0050789;GO:0016043;GO:0065007;GO:0050793;GO:0009889;GO:0050794;GO:0008150;GO:0051239;GO:0006355;GO:0010556;GO:0010558;GO:0090043;GO:0000122;GO:0051246;GO:0031327;GO:0031399;GO:0009987;GO:0045892;GO:0006338;GO:0051253;GO:0051252;GO:0043933;GO:0031326;GO:…	K24539	YEATS2	------	------	COG5033	K:Transcription	PF03366.20;PF20305.2	YEATS;pYEATS	YEATS family;prokaryotic YEATS domain	nuclear
ENSRNOP00000003470	Rchy1	Rchy1	289508	pep primary_assembly:mRatBN7.2:14:16113224:16129005:1 gene:ENSRNOG00000002546.5 transcript:ENSRNOT00000003470.5 gene_biotype:protein_coding transcript_biotype:protein_coding gene_symbol:Rchy1 description:ring finger and CHY zinc finger domain containing 1 [Source:RGD Symbol;Acc:1359180]	0.753	-0.4093	0.002251	down	yes	127.535	169.368	163.417	176.347	168.339	119.972	135.455	127.18	BP:positive regulation of proteasomal ubiquitin-dependent protein catabolic process;BP:regulation of primary metabolic process;BP:regulation of proteasomal ubiquitin-dependent protein catabolic process;BP:regulation of protein ubiquitination involved in ubiquitin-dependent protein catabolic process;BP:regulation of metabolic process;BP:protein modification by small protein conjugation or removal;…	GO:0032436;GO:0080090;GO:0032434;GO:2000058;GO:0019222;GO:0070647;GO:0032446;GO:0048518;GO:0060255;GO:0030162;GO:1901564;GO:0019538;GO:0016567;GO:0051865;GO:0009896;GO:1901873;GO:0009894;GO:0009893;GO:1901875;GO:0006807;GO:1901576;GO:1901575;GO:0065007;GO:1901800;GO:0043412;GO:0036211;GO:0008150;GO:0008152;GO:0010604;GO:0051603;GO:0031401;GO:2000060;GO:0045732;GO:0006511;GO:0044249;GO:0042176;GO:…	K10144	RCHY1, PIRH2	rno05162;rno04115;rno04120	Measles;p53 signaling pathway;Ubiquitin mediated proteolysis	ENOG410XXHF	S:Function unknown	PF14599.10;PF05495.16;PF13639.10;PF00097.29;PF13923.10;PF14634.10	zinc_ribbon_6;zf-CHY;zf-RING_2;zf-C3HC4;zf-C3HC4_2;zf-RING_5	Zinc-ribbon;CHY zinc finger;Ring finger domain;Zinc finger, C3HC4 type;Zinc finger, C3HC4 type;zinc-RING finger domain	cytoplasmic
ENSRNOP00000026643	Vwf	von Willebrand factor	116669	pep primary_assembly:mRatBN7.2:4:158360152:158491539:1 gene:ENSRNOG00000019689.8 transcript:ENSRNOT00000026643.8 gene_biotype:protein_coding transcript_biotype:protein_coding gene_symbol:Vwf description:von Willebrand factor [Source:RGD Symbol;Acc:621759]	2.818	1.495	0.01233	up	yes	217.764	77.2832	51.6178	126.279	53.953	189.094	218.108	246.091	BP:hemostasis;BP:blood coagulation;BP:regulation of response to stimulus;BP:regulation of signal transduction;BP:positive regulation of signal transduction;BP:animal organ development;BP:positive regulation of biological process;BP:cell-substrate adhesion;BP:positive regulation of response to stimulus;BP:platelet activation;BP:regulation of blood coagulation;BP:positive regulation of blood coagul…	GO:0007599;GO:0007596;GO:0048583;GO:0009966;GO:0009967;GO:0048513;GO:0048518;GO:0031589;GO:0048584;GO:0030168;GO:0030193;GO:0030194;GO:0050820;GO:1900046;GO:0065007;GO:0065008;GO:1900048;GO:0050794;GO:0006952;GO:0001775;GO:0050817;GO:0008150;GO:0006954;GO:1902533;GO:1902531;GO:0050818;GO:0048732;GO:0080134;GO:0006950;GO:0051239;GO:0032101;GO:0023056;GO:0023051;GO:0010647;GO:0010646;GO:0051240;GO:…	K03900	VWF	rno04151;rno05171;rno04512;rno04510;rno04610;rno04611;rno04613;rno05165	PI3K-Akt signaling pathway;Coronavirus disease - COVID-19;ECM-receptor interaction;Focal adhesion;Complement and coagulation cascades;Platelet activation;Neutrophil extracellular trap formation;Human papillomavirus infection	ENOG41100RZ	A:RNA processing and modification	PF00094.29;PF00092.32;PF08742.15;PF16164.9;PF01826.21;PF00093.22	VWD;VWA;C8;VWA_N2;TIL;VWC	von Willebrand factor type D domain;von Willebrand factor type A domain;C8 domain;VWA N-terminal;Trypsin Inhibitor like cysteine rich domain;von Willebrand factor type C domain	cytoplasmic
ENSRNOP00000017966	Wwc2	Wwc2	498630	pep primary_assembly:mRatBN7.2:16:44258372:44421812:1 gene:ENSRNOG00000013248.6 transcript:ENSRNOT00000017966.6 gene_biotype:protein_coding transcript_biotype:protein_coding gene_symbol:Wwc2 description:WW and C2 domain containing 2 [Source:RGD Symbol;Acc:1559427]	0.4549	-1.136	0.03999	down	yes	92.0936	202.432	175.792	257.469	174.035	92.6493	70.1943	113.437	BP:regulation of developmental growth;BP:negative regulation of growth;BP:regulation of primary metabolic process;BP:regulation of metabolic process;BP:negative regulation of cellular biosynthetic process;BP:regulation of cellular biosynthetic process;BP:negative regulation of response to stimulus;BP:negative regulation of cellular metabolic process;BP:regulation of cellular metabolic process;BP:…	GO:0048638;GO:0045926;GO:0080090;GO:0019222;GO:0031327;GO:0031326;GO:0048585;GO:0031324;GO:0031323;GO:0023057;GO:0023051;GO:0009892;GO:0010646;GO:0035330;GO:0050789;GO:0051172;GO:0010605;GO:0009890;GO:0009968;GO:0000122;GO:0009966;GO:0040008;GO:0051241;GO:0035331;GO:0050793;GO:0010556;GO:0065007;GO:0048640;GO:0048519;GO:0016477;GO:0010468;GO:0045934;GO:0046620;GO:0046621;GO:0009987;GO:0009889;GO:…	------	------	------	------	COG5021	S:Function unknown	PF00397.30	WW	WW domain	cytoplasmic
ENSRNOP00000008168	Wdsub1	WD repeat, SAM and U-box domain-containing protein 1	362137	pep primary_assembly:mRatBN7.2:3:44340415:44370891:-1 gene:ENSRNOG00000005990.8 transcript:ENSRNOT00000008168.7 gene_biotype:protein_coding transcript_biotype:protein_coding gene_symbol:Wdsub1 description:WD repeat, sterile alpha motif and U-box domain containing 1 [Source:RGD Symbol;Acc:1359296]	1.546	0.6285	0.02707	up	yes	175.761	113.689	127.87	90.1532	123.044	177.124	169.322	180.836	BP:nitrogen compound metabolic process;BP:protein modification by small protein conjugation;BP:protein modification by small protein conjugation or removal;BP:organic substance metabolic process;BP:post-translational protein modification;BP:macromolecule modification;BP:protein modification process;BP:biological_process;BP:metabolic process;BP:primary metabolic process;BP:organonitrogen compound …	GO:0006807;GO:0032446;GO:0070647;GO:0071704;GO:0043687;GO:0043412;GO:0036211;GO:0008150;GO:0008152;GO:0044238;GO:1901564;GO:0019538;GO:0043170;GO:0016567GO:0003674;GO:0019787;GO:0016740;GO:0016746;GO:0140096;GO:0003824;GO:0004842;GO:0016755	K24764	WDSUB1	------	------	ENOG410XRM4	S:Function unknown	PF00400.36;PF04564.19;PF07647.21;PF12894.11;PF00536.34;PF16529.9;PF20426.2	WD40;U-box;SAM_2;ANAPC4_WD40;SAM_1;Ge1_WD40;NBCH_WD40	WD domain, G-beta repeat;U-box domain;SAM domain;Anaphase-promoting complex subunit 4 WD40 domain;SAM domain;WD40 region of Ge1, enhancer of mRNA-decapping protein;Neurobeachin beta propeller domain	cytoplasmic
ENSRNOP00000046622	Fbln1	Fibulin-1	315191	pep primary_assembly:mRatBN7.2:7:116310582:116390069:1 gene:ENSRNOG00000014137.8 transcript:ENSRNOT00000047234.5 gene_biotype:protein_coding transcript_biotype:protein_coding gene_symbol:Fbln1 description:fibulin 1 [Source:RGD Symbol;Acc:1308667]	2.898	1.535	0.0134	up	yes	211.191	72.8771	26.4488	109.323	82.8589	199.252	193.318	241.004	BP:regulation of transformation of host cell by virus;BP:regulation of metabolic process;BP:negative regulation of response to stimulus;BP:regulation of response to stimulus;BP:negative regulation of transformation of host cell by virus;BP:negative regulation of cell adhesion;BP:regulation of phosphate metabolic process;BP:cellular component organization or biogenesis;BP:regulation of primary met…	GO:1904187;GO:0019222;GO:0048585;GO:0048583;GO:1904188;GO:0007162;GO:0019220;GO:0071840;GO:0080090;GO:0010605;GO:0010604;GO:0009968;GO:0045785;GO:0009966;GO:0048518;GO:0048519;GO:0030155;GO:0042127;GO:0060255;GO:0042325;GO:0042326;GO:1901564;GO:0019538;GO:0030198;GO:0009892;GO:0009893;GO:0009890;GO:0009891;GO:0010629;GO:0010628;GO:0050789;GO:0001817;GO:0016043;GO:0065007;GO:1904237;GO:2000647;GO:…	K17307	FBLN1_2	------	------	ENOG410Y194	O:Posttranslational modification, protein turnover, chaperones	PF07645.19;PF12662.11;PF14670.10;PF12947.11;PF01821.22	EGF_CA;cEGF;FXa_inhibition;EGF_3;ANATO	Calcium-binding EGF domain;Complement Clr-like EGF-like;Coagulation Factor Xa inhibitory site;EGF domain;Anaphylotoxin-like domain	extracellular
ENSRNOP00000017883	Rbpms	Rbpms	498642	pep primary_assembly:mRatBN7.2:16:58239474:58375007:1 gene:ENSRNOG00000013328.9 transcript:ENSRNOT00000017883.6 gene_biotype:protein_coding transcript_biotype:protein_coding gene_symbol:Rbpms description:RNA binding protein, mRNA processing factor [Source:RGD Symbol;Acc:1561067]	1.969	0.9775	0.006784	up	yes	187.643	95.287	107.953	109.27	68.638	175.632	205.02	182.279	BP:primary metabolic process;BP:response to stimulus;BP:positive regulation of cell communication;BP:positive regulation of response to stimulus;BP:signal transduction;BP:positive regulation of signaling;BP:regulation of biological process;BP:regulation of signaling;BP:intracellular signal transduction;BP:regulation of cell communication;BP:organic cyclic compound metabolic process;BP:positive re…	GO:0044238;GO:0050896;GO:0010647;GO:0048584;GO:0007165;GO:0023056;GO:0050789;GO:0023051;GO:0035556;GO:0010646;GO:1901360;GO:0090100;GO:0009966;GO:0009967;GO:0071704;GO:0065007;GO:0048518;GO:0016070;GO:0090092;GO:0006139;GO:0048583;GO:0009987;GO:0006725;GO:0050794;GO:0006950;GO:0008150;GO:0008152;GO:1902533;GO:0034641;GO:1902531;GO:0006979;GO:0046483;GO:0090304;GO:0060390;GO:0060391;GO:0044237;GO:…	K25091	RBPMS	------	------	ENOG410XSBT	S:Function unknown	PF00076.26	RRM_1	RNA recognition motif	cytoplasmic
ENSRNOP00000015687	Grk5	G protein-coupled receptor kinase	59075	pep primary_assembly:mRatBN7.2:1:260028242:260218694:1 gene:ENSRNOG00000011439.7 transcript:ENSRNOT00000015687.7 gene_biotype:protein_coding transcript_biotype:protein_coding gene_symbol:Grk5 description:G protein-coupled receptor kinase 5 [Source:RGD Symbol;Acc:61985]	2.571	1.362	0.03394	up	yes	197.057	76.6605	41.492	134.898	53.5919	185.534	166.086	239.551	BP:negative regulation of response to stimulus;BP:regulation of response to stimulus;BP:regulation of G-protein coupled receptor protein signaling pathway;BP:signal transduction;BP:cell surface receptor signaling pathway;BP:negative regulation of signal transduction;BP:organic substance metabolic process;BP:regulation of signal transduction;BP:cellular developmental process;BP:tachykinin receptor…	GO:0048585;GO:0048583;GO:0008277;GO:0007165;GO:0007166;GO:0009968;GO:0071704;GO:0009966;GO:0048869;GO:0007217;GO:0048518;GO:0048519;GO:1902074;GO:0042127;GO:0010033;GO:1901564;GO:0010243;GO:0016055;GO:0019538;GO:0006807;GO:0042981;GO:0106072;GO:0106070;GO:0065007;GO:0014070;GO:0007186;GO:0048709;GO:0050794;GO:0043412;GO:0036211;GO:0008150;GO:0008152;GO:0012501;GO:0050896;GO:0016310;GO:0030154;GO:…	K08291	GRK4_5_6	rno04144;rno05032;rno04062	Endocytosis;Morphine addiction;Chemokine signaling pathway	ENOG410YRQZ	S:Function unknown	PF00069.29;PF07714.21;PF00615.23	Pkinase;PK_Tyr_Ser-Thr;RGS	Protein kinase domain;Protein tyrosine and serine/threonine kinase;Regulator of G protein signaling domain	cytoplasmic
ENSRNOP00000011026	Ncoa2	Nuclear receptor coactivator	83724	pep primary_assembly:mRatBN7.2:5:5847334:6067451:1 gene:ENSRNOG00000007975.8 transcript:ENSRNOT00000011026.6 gene_biotype:protein_coding transcript_biotype:protein_coding gene_symbol:Ncoa2 description:nuclear receptor coactivator 2 [Source:RGD Symbol;Acc:620108]	0.4122	-1.279	0.0482	down	yes	76.47	185.53	211.439	128.247	216.906	71.695	97.7343	59.9806	BP:positive regulation of glucocorticoid receptor signaling pathway;BP:circadian regulation of gene expression;BP:regulation of primary metabolic process;BP:regulation of metabolic process;BP:regulation of glucocorticoid receptor signaling pathway;BP:mating behavior;BP:positive regulation of response to stimulus;BP:regulation of response to stimulus;BP:behavior;BP:male gonad development;BP:cellul…	GO:2000324;GO:0032922;GO:0080090;GO:0019222;GO:2000322;GO:0007617;GO:0048584;GO:0048583;GO:0007610;GO:0008584;GO:0051716;GO:0010605;GO:0010604;GO:0009966;GO:0009967;GO:0048511;GO:0048512;GO:0048513;GO:0048518;GO:0048519;GO:0033145;GO:0033143;GO:0060255;GO:0003006;GO:2001141;GO:0010033;GO:0009891;GO:0009892;GO:0009893;GO:0009890;GO:0010906;GO:0050789;GO:0007626;GO:0008406;GO:0065007;GO:0065008;GO:…	K11255	NCOA2, TIF2, KAT13C	rno04919;rno04915	Thyroid hormone signaling pathway;Estrogen signaling pathway	ENOG410XPF9	K:Transcription	PF16665.9;PF14598.10;PF16279.9;PF07469.16;PF08815.14;PF08832.14;PF08447.16;PF00989.29	NCOA_u2;PAS_11;DUF4927;DUF1518;Nuc_rec_co-act;SRC-1;PAS_3;PAS	Unstructured region on nuclear receptor coactivator protein;PAS domain;Domain of unknown function;Nuclear receptor coactivator, DUF1518;Nuclear receptor coactivator;Steroid receptor coactivator;PAS fold;PAS fold	cytoplasmic
ENSRNOP00000069564	Caly	Neuron-specific vesicular protein calcyon	192349	pep primary_assembly:mRatBN7.2:1:194862672:194873551:-1 gene:ENSRNOG00000018337.7 transcript:ENSRNOT00000089729.2 gene_biotype:protein_coding transcript_biotype:protein_coding gene_symbol:Caly description:calcyon neuron-specific vesicular protein [Source:RGD Symbol;Acc:621719]	0.3232	-1.63	0.005498	down	yes	61.6493	190.729	182.126	165.625	224.437	83.694	69.5468	31.7071	BP:positive regulation of intracellular transport;BP:regulation of transport;BP:regulation of intracellular transport;BP:clathrin coat assembly;BP:signal transduction;BP:cellular component organization or biogenesis;BP:dopamine receptor signaling pathway;BP:positive regulation of biological process;BP:endosomal transport;BP:microtubule-based transport;BP:positive regulation of transport;BP:transp…	GO:0032388;GO:0051049;GO:0032386;GO:0048268;GO:0007165;GO:0071840;GO:0007212;GO:0048518;GO:0016197;GO:0099111;GO:0051050;GO:0010970;GO:0031503;GO:0016192;GO:0044089;GO:0099590;GO:1905445;GO:0022607;GO:2001019;GO:2001017;GO:0050789;GO:0016043;GO:0008089;GO:0065003;GO:0065007;GO:1905443;GO:0065008;GO:0008088;GO:0051130;GO:0006810;GO:0050794;GO:0008150;GO:0043254;GO:0051234;GO:0006897;GO:0046907;GO:…	K15493	CALY	rno04728	Dopaminergic synapse	ENOG41118NY	U:Intracellular trafficking, secretion, and vesicular transport	PF06387.15	Calcyon	D1 dopamine receptor-interacting protein	Golgi apparatus
ENSRNOP00000028793	Txnip	Thioredoxin-interacting protein	117514	pep primary_assembly:mRatBN7.2:2:184092998:184096886:1 gene:ENSRNOG00000021201.8 transcript:ENSRNOT00000028793.7 gene_biotype:protein_coding transcript_biotype:protein_coding gene_symbol:Txnip description:thioredoxin interacting protein [Source:RGD Symbol;Acc:620886]	2.149	1.104	0.02124	up	yes	167.952	78.1646	63.2451	79.4496	91.7992	133.61	191.258	178.988	BP:nuclear transport;BP:protein localization;BP:regulation of primary metabolic process;BP:regulation of metabolic process;BP:signal transduction;BP:cell surface receptor signaling pathway;BP:enzyme linked receptor protein signaling pathway;BP:transmembrane receptor protein tyrosine kinase signaling pathway;BP:positive regulation of apoptotic process;BP:cellular response to stimulus;BP:negative r…	GO:0051169;GO:0008104;GO:0080090;GO:0019222;GO:0007165;GO:0007166;GO:0007167;GO:0007169;GO:0043065;GO:0051716;GO:0010605;GO:0070727;GO:0048869;GO:0009612;GO:0030855;GO:0048518;GO:0048519;GO:0033036;GO:1902074;GO:0042127;GO:0030216;GO:0060255;GO:0006606;GO:0045184;GO:0010038;GO:2001141;GO:0010035;GO:0010033;GO:0009607;GO:0009605;GO:0034284;GO:0043068;GO:0051782;GO:0009892;GO:0009890;GO:0000302;GO:…	K20910	TXNIP	rno04621	NOD-like receptor signaling pathway	ENOG41102NY	S:Function unknown	PF00339.33;PF02752.26	Arrestin_N;Arrestin_C	Arrestin;Arrestin	cytoplasmic
ENSRNOP00000015283	Sox10	Transcription factor SOX-10	29361	pep primary_assembly:mRatBN7.2:7:110725274:110735544:-1 gene:ENSRNOG00000011305.4 transcript:ENSRNOT00000015283.4 gene_biotype:protein_coding transcript_biotype:protein_coding gene_symbol:Sox10 description:SRY-box transcription factor 10 [Source:RGD Symbol;Acc:3735]	0.4757	-1.072	0.04588	down	yes	74.0503	155.66	123.276	152.529	191.175	115.255	55.1628	51.7327	BP:regulation of primary metabolic process;BP:developmental growth;BP:negative regulation of response to stimulus;BP:cellular response to oxygen-containing compound;BP:cell development;BP:cell maturation;BP:central nervous system myelination;BP:regulation of Wnt signaling pathway;BP:regulation of macromolecule biosynthetic process;BP:organic cyclic compound biosynthetic process;BP:organic cyclic …	GO:0080090;GO:0048589;GO:0048585;GO:1901701;GO:0048468;GO:0048469;GO:0022010;GO:0030111;GO:0010556;GO:1901362;GO:1901360;GO:0051716;GO:0048863;GO:0010605;GO:0019222;GO:0009968;GO:0009966;GO:0048869;GO:0043067;GO:0042981;GO:0048513;GO:0010720;GO:0010721;GO:0048518;GO:0048519;GO:0042127;GO:0014003;GO:0061351;GO:0060255;GO:0048583;GO:0050931;GO:0060251;GO:0006354;GO:0060253;GO:0008366;GO:2001141;GO:…	K09270	SOX7S	------	------	ENOG410XT0K	B:Chromatin structure and dynamics	PF12444.12;PF00505.23;PF09011.14	Sox_N;HMG_box;HMG_box_2	Sox developmental protein N terminal;HMG;HMG-box domain	nuclear
ENSRNOP00000020405	Tradd	Tumor necrosis factor receptor type 1-associated DEATH domain protein	246756	pep primary_assembly:mRatBN7.2:19:33136138:33142638:-1 gene:ENSRNOG00000015179.7 transcript:ENSRNOT00000020405.7 gene_biotype:protein_coding transcript_biotype:protein_coding gene_symbol:Tradd description:TNFRSF1A-associated via death domain [Source:RGD Symbol;Acc:621313]	0.5436	-0.8794	0.02098	down	yes	76.4985	140.719	154.838	122.264	145.055	100.564	54.4386	74.4933	BP:cytokine-mediated signaling pathway;BP:regulation of metabolic process;BP:positive regulation of response to stimulus;BP:regulation of response to stimulus;BP:positive regulation of defense response;BP:signal transduction;BP:cell surface receptor signaling pathway;BP:regulation of defense response;BP:cellular response to stimulus;BP:positive regulation of inflammatory response;BP:positive regu…	GO:0019221;GO:0019222;GO:0048584;GO:0048583;GO:0031349;GO:0007165;GO:0007166;GO:0031347;GO:0051716;GO:0050729;GO:0010604;GO:0009966;GO:0009967;GO:0050727;GO:0051798;GO:0032728;GO:0048518;GO:0051797;GO:0043122;GO:0043123;GO:0060255;GO:0010033;GO:0009893;GO:0009891;GO:0032648;GO:0010628;GO:0050789;GO:0071356;GO:0065007;GO:0034097;GO:0050793;GO:0009889;GO:0050794;GO:0032481;GO:0008150;GO:0051239;GO:…	K03171	TRADD	rno04071;rno04010;rno05132;rno04936;rno05152;rno05170;rno04657;rno04064;rno04217;rno05169;rno05168;rno05160;rno05163;rno05162;rno05165;rno05164;rno05167;rno04920;rno04622;rno04210;rno05203;rno04668	Sphingolipid signaling pathway;MAPK signaling pathway;Salmonella infection;Alcoholic liver disease;Tuberculosis;Human immunodeficiency virus 1 infection;IL-17 signaling pathway;NF-kappa B signaling pathway;Necroptosis;Epstein-Barr virus infection;Herpes simplex virus 1 infection;Hepatitis C;Human cytomegalovirus infection;Measles;Human papillomavirus infection;Influenza A;Kaposi sarcoma-associate…	ENOG4111IRA	K:Transcription	PF09034.14;PF00531.26;PF20694.1	TRADD_N;Death;TRADD-like_N	TRADD, N-terminal domain;Death domain;TRADD-like N-terminal domain	cytoplasmic
ENSRNOP00000026466	Bckdk	Histone acetyltransferase	-	pep primary_assembly:mRatBN7.2:1:182515349:182536633:1 gene:ENSRNOG00000019485.7 transcript:ENSRNOT00000026466.6 gene_biotype:protein_coding transcript_biotype:protein_coding gene_symbol:Kat8 description:lysine acetyltransferase 8 [Source:RGD Symbol;Acc:1311512]	0.4997	-1.001	0.02808	down	yes	66.5395	133.166	113.242	146.288	139.969	54.8918	47.8973	96.8292	BP:regulation of primary metabolic process;BP:regulation of metabolic process;BP:negative regulation of macromolecule metabolic process;BP:positive regulation of macromolecule metabolic process;BP:cellular developmental process;BP:positive regulation of biological process;BP:negative regulation of biological process;BP:regulation of histone H3-K4 methylation;BP:regulation of macromolecule metabol…	GO:0080090;GO:0019222;GO:0010605;GO:0010604;GO:0048869;GO:0048518;GO:0048519;GO:0051569;GO:0060255;GO:0031060;GO:2001141;GO:1901873;GO:0009894;GO:0009892;GO:0009893;GO:0009890;GO:0009891;GO:0031056;GO:0050789;GO:0065007;GO:0009889;GO:0050794;GO:0008150;GO:0031401;GO:0006355;GO:0010557;GO:0010556;GO:0010558;GO:0051246;GO:0030154;GO:0031062;GO:0051128;GO:1901875;GO:0051247;GO:0031399;GO:0032502;GO:…	K11308	MYST1, MOF, KAT8	------	------	COG5027	B:Chromatin structure and dynamics	PF01853.22;PF17772.5;PF11717.12	MOZ_SAS;zf-MYST;Tudor-knot	MOZ/SAS family;MYST family zinc finger domain;RNA binding activity-knot of a chromodomain	mitochondrial
ENSRNOP00000010454	Orm1	Orm1	-	pep primary_assembly:mRatBN7.2:5:76772941:76776154:1 gene:ENSRNOG00000007886.5 transcript:ENSRNOT00000010454.5 gene_biotype:protein_coding transcript_biotype:protein_coding gene_symbol:Orm1 description:orosomucoid 1 [Source:RGD Symbol;Acc:67390]	45.96	5.52231	0.04931	up	yes	2321.61	0	0	0	0	2219.8	3295.91	1449.12	BP:regulation of metabolic process;BP:cellular response to stimulus;BP:negative regulation of macromolecule metabolic process;BP:positive regulation of macromolecule metabolic process;BP:response to external biotic stimulus;BP:animal organ development;BP:positive regulation of biological process;BP:negative regulation of biological process;BP:negative regulation of tumor necrosis factor productio…	GO:0019222;GO:0051716;GO:0010605;GO:0010604;GO:0043207;GO:0048513;GO:0048518;GO:0048519;GO:0032720;GO:0032652;GO:0031100;GO:0060255;GO:0031960;GO:0043434;GO:0010033;GO:0009607;GO:0009605;GO:0010243;GO:0031667;GO:0002376;GO:0071407;GO:0032731;GO:0060416;GO:0032732;GO:0009892;GO:0009893;GO:0009890;GO:0009891;GO:0010629;GO:0010628;GO:1903557;GO:1903556;GO:1903555;GO:0032496;GO:0050789;GO:0002439;GO:…	K17308	ORM, AGP	------	------	ENOG4111C49	G:Carbohydrate transport and metabolism	PF00061.27	Lipocalin	Lipocalin / cytosolic fatty-acid binding protein family	extracellular
ENSRNOP00000023282	Adad1	Adad1	294979	pep primary_assembly:mRatBN7.2:2:119948926:120005913:1 gene:ENSRNOG00000017246.7 transcript:ENSRNOT00000023282.7 gene_biotype:protein_coding transcript_biotype:protein_coding gene_symbol:Adad1 description:adenosine deaminase domain containing 1 [Source:RGD Symbol;Acc:1359309]	45.96	5.52231	0.00298	up	yes	1271.08	0	0	0	0	1404.33	1169.92	1238.99	BP:cell development;BP:RNA modification;BP:nucleic acid metabolic process;BP:cellular metabolic process;BP:organic cyclic compound metabolic process;BP:nucleobase-containing compound metabolic process;BP:reproductive process;BP:cellular developmental process;BP:base conversion or substitution editing;BP:organic substance metabolic process;BP:cellular process involved in reproduction in multicellu…	GO:0048468;GO:0009451;GO:0090304;GO:0044237;GO:1901360;GO:0006139;GO:0022414;GO:0048869;GO:0016553;GO:0071704;GO:0022412;GO:0006382;GO:0032502;GO:0009987;GO:0006725;GO:0007281;GO:0043412;GO:0008150;GO:0008152;GO:0007286;GO:0046483;GO:0016070;GO:0044238;GO:0003006;GO:0048856;GO:0034641;GO:0043170;GO:0006807;GO:0006396GO:0043229;GO:0043228;GO:0043227;GO:0043226;GO:0005737;GO:0005730;GO:0005634;GO:0…	------	------	------	------	ENOG410XT0Z	S:Function unknown	PF02137.22;PF00035.30	A_deamin;dsrm	Adenosine-deaminase;Double-stranded RNA binding motif	mitochondrial
ENSRNOP00000010783	Tgs1	Trimethylguanosine synthase	312947	pep primary_assembly:mRatBN7.2:5:16524874:16558399:1 gene:ENSRNOG00000008156.6 transcript:ENSRNOT00000010783.6 gene_biotype:protein_coding transcript_biotype:protein_coding gene_symbol:Tgs1 description:trimethylguanosine synthase 1 [Source:RGD Symbol;Acc:1309953]	45.96	5.52231	0.009264	up	yes	938.471	0	0	0	0	1019.35	756.905	1039.16	BP:7-methylguanosine cap hypermethylation;BP:RNA capping;BP:7-methylguanosine RNA capping;BP:RNA modification;BP:nucleic acid metabolic process;BP:cellular nitrogen compound metabolic process;BP:nitrogen compound metabolic process;BP:organic cyclic compound metabolic process;BP:nucleobase-containing compound metabolic process;BP:organic substance metabolic process;BP:methylation;BP:cellular proce…	GO:0036261;GO:0036260;GO:0009452;GO:0009451;GO:0090304;GO:0034641;GO:0006807;GO:1901360;GO:0006139;GO:0071704;GO:0032259;GO:0009987;GO:0006725;GO:0043412;GO:0043414;GO:0008152;GO:0001510;GO:0046483;GO:0016070;GO:0044238;GO:0044237;GO:0043170;GO:0008150;GO:0006396GO:0043227;GO:0043226;GO:0005737;GO:0016604;GO:0005730;GO:0005634;GO:0110165;GO:0015030;GO:0043231;GO:0043232;GO:0005829;GO:0043229;GO:0…	K14292	TGS1	------	------	ENOG410XRUD	S:Function unknown	PF09445.14;PF13649.10;PF13847.10;PF02475.20;PF01170.22	Methyltransf_15;Methyltransf_25;Methyltransf_31;Met_10;UPF0020	RNA cap guanine-N2 methyltransferase;Methyltransferase domain;Methyltransferase domain;Met-10+ like-protein;Putative RNA methylase family UPF0020	nuclear
ENSRNOP00000089235	Ccdc146	Ccdc146	-	pep primary_assembly:mRatBN7.2:4:13662766:13811608:1 gene:ENSRNOG00000012932.8 transcript:ENSRNOT00000103228.1 gene_biotype:protein_coding transcript_biotype:protein_coding gene_symbol:Ccdc146 description:coiled-coil domain containing 146 [Source:RGD Symbol;Acc:1559535]	45.96	5.52231	0.001125	up	yes	920.743	0	0	0	0	872.564	978.358	911.307	CC:cytoplasm;CC:cytoskeleton;CC:intracellular non-membrane-bounded organelle;CC:centriole;CC:cellular_component;CC:intracellular organelle;CC:non-membrane-bounded organelle;CC:organelle;CC:cellular anatomical entity	GO:0005737;GO:0005856;GO:0043232;GO:0005814;GO:0005575;GO:0043229;GO:0043228;GO:0043226;GO:0110165	------	------	------	------	ENOG410XSB7	S:Function unknown	------	------	------	cytoplasmic
ENSRNOP00000016897	Lgals5	Galectin	-	pep primary_assembly:mRatBN7.2:10:63853937:63857153:-1 gene:ENSRNOG00000012557.5 transcript:ENSRNOT00000016897.5 gene_biotype:protein_coding transcript_biotype:protein_coding gene_symbol:Lgals5 description:galectin 5 [Source:RGD Symbol;Acc:3004]	45.96	5.52231	0.0133	up	yes	752.652	0	0	0	0	674.997	655.308	927.651	BP:negative regulation of T cell proliferation;BP:protein localization;BP:regulation of mononuclear cell proliferation;BP:regulation of metabolic process;BP:regulation of T cell apoptotic process;BP:regulation of transport;BP:positive regulation of lymphocyte apoptotic process;BP:positive regulation of response to stimulus;BP:regulation of response to stimulus;BP:positive regulation of T cell apo…	GO:0042130;GO:0008104;GO:0032944;GO:0019222;GO:0070232;GO:0051049;GO:0070230;GO:0048584;GO:0048583;GO:0070234;GO:0031349;GO:0031348;GO:0007162;GO:0002704;GO:0002703;GO:0007165;GO:0007166;GO:0007167;GO:0031341;GO:0031342;GO:0032649;GO:0031347;GO:0050728;GO:0010605;GO:0010604;GO:0043207;GO:0002687;GO:0009966;GO:0009615;GO:0000165;GO:0050727;GO:0044419;GO:0051048;GO:2000403;GO:0043322;GO:0098742;GO:…	K17522	LGALS5	------	------	ENOG4111EA0	U:Intracellular trafficking, secretion, and vesicular transport	PF00337.26	Gal-bind_lectin	Galactoside-binding lectin	cytoplasmic
ENSRNOP00000022713	Itga8	Itga8	-	pep primary_assembly:mRatBN7.2:17:75304008:75501510:-1 gene:ENSRNOG00000016538.6 transcript:ENSRNOT00000022711.5 gene_biotype:protein_coding transcript_biotype:protein_coding gene_symbol:Itga8 description:integrin subunit alpha 8 [Source:RGD Symbol;Acc:621634]	45.96	5.52231	0.00532	up	yes	600.685	0	0	0	0	678.751	526.518	596.785	BP:protein localization;BP:regulation of metabolic process;BP:substrate adhesion-dependent cell spreading;BP:positive regulation of response to stimulus;BP:regulation of response to stimulus;BP:memory;BP:behavior;BP:learning or memory;BP:cell-matrix adhesion;BP:signal transduction;BP:cell surface receptor signaling pathway;BP:enzyme linked receptor protein signaling pathway;BP:regulation of cellu…	GO:0008104;GO:0019222;GO:0034446;GO:0048584;GO:0048583;GO:0007613;GO:0007610;GO:0007611;GO:0007160;GO:0007165;GO:0007166;GO:0007167;GO:0090287;GO:0071840;GO:0080090;GO:0070727;GO:0009966;GO:0048869;GO:0001822;GO:0048513;GO:0007179;GO:0048518;GO:0031589;GO:0060255;GO:0007178;GO:0045184;GO:2001141;GO:0030511;GO:0003008;GO:0030198;GO:0042692;GO:0009893;GO:0009891;GO:0009653;GO:0090100;GO:0016043;GO:…	K06584	ITGA8	rno05414;rno04151;rno04810;rno05412;rno04514;rno04512;rno04510;rno05165;rno05410	Dilated cardiomyopathy;PI3K-Akt signaling pathway;Regulation of actin cytoskeleton;Arrhythmogenic right ventricular cardiomyopathy;Cell adhesion molecules;ECM-receptor interaction;Focal adhesion;Human papillomavirus infection;Hypertrophic cardiomyopathy	ENOG410XPVZ	O:Posttranslational modification, protein turnover, chaperones	PF20806.1;PF20805.1;PF08441.16;PF01839.27;PF13517.10	Integrin_A_Ig_3;Integrin_A_Ig_2;Integrin_A_Ig_1;FG-GAP;FG-GAP_3	Integrin alpha Ig-like domain 3;Integrin alpha Ig-like domain 2;Integrin alpha Ig-like domain 1;FG-GAP repeat;FG-GAP-like repeat	lysosomal
ENSRNOP00000034820	Drd1	D(1A) dopamine receptor	24316	pep primary_assembly:mRatBN7.2:17:10540558:10545002:1 gene:ENSRNOG00000023688.4 transcript:ENSRNOT00000030893.4 gene_biotype:protein_coding transcript_biotype:protein_coding gene_symbol:Drd1 description:dopamine receptor D1 [Source:RGD Symbol;Acc:2518]	45.96	5.52231	0.01288	up	yes	500.549	0	0	0	0	386.834	570.545	544.268	BP:nuclear transport;BP:protein localization;BP:regulation of phosphate metabolic process;BP:regulation of primary metabolic process;BP:regulation of metabolic process;BP:mating behavior;BP:neuronal action potential;BP:memory;BP:behavior;BP:learning or memory;BP:circulatory system process;BP:signal transduction;BP:temperature homeostasis;BP:action potential;BP:carbohydrate transport;BP:carbohydra…	GO:0051169;GO:0008104;GO:0019220;GO:0080090;GO:0019222;GO:0007617;GO:0019228;GO:0007613;GO:0007610;GO:0007611;GO:0003013;GO:0007165;GO:0001659;GO:0001508;GO:0008643;GO:0034219;GO:0070727;GO:0007212;GO:0048869;GO:0071840;GO:0010033;GO:0099171;GO:0033238;GO:0099177;GO:0048518;GO:0048519;GO:0033036;GO:0021830;GO:0015844;GO:0006936;GO:0014821;GO:0007612;GO:0006939;GO:0006606;GO:0007628;GO:0035106;GO:…	K04144	DRD1	rno05032;rno05031;rno05030;rno05034;rno04080;rno04020;rno04540;rno04024;rno04728;rno05012	Morphine addiction;Amphetamine addiction;Cocaine addiction;Alcoholism;Neuroactive ligand-receptor interaction;Calcium signaling pathway;Gap junction;cAMP signaling pathway;Dopaminergic synapse;Parkinson disease	ENOG410XRW9	S:Function unknown	PF00001.25;PF10320.13;PF10328.13	7tm_1;7TM_GPCR_Srsx;7TM_GPCR_Srx	7 transmembrane receptor;Serpentine type 7TM GPCR chemoreceptor Srsx;Serpentine type 7TM GPCR chemoreceptor Srx	plasma membrane
ENSRNOP00000006533	Cyp4f1	Cyp4f1	56266	pep primary_assembly:mRatBN7.2:7:12010852:12022046:-1 gene:ENSRNOG00000004786.6 transcript:ENSRNOT00000006533.6 gene_biotype:protein_coding transcript_biotype:protein_coding gene_symbol:Cyp4f1 description:cytochrome P450, family 4, subfamily f, polypeptide 1 [Source:RGD Symbol;Acc:70926]	45.96	5.52231	0.02684	up	yes	464.523	0	0	0	0	606.558	448.023	338.989	BP:regulation of metabolic process;BP:regulation of RNA biosynthetic process;BP:long-chain fatty acid catabolic process;BP:small molecule metabolic process;BP:small molecule catabolic process;BP:regulation of primary metabolic process;BP:omega-hydroxylase P450 pathway;BP:regulation of macromolecule metabolic process;BP:monocarboxylic acid metabolic process;BP:monocarboxylic acid catabolic process…	GO:0019222;GO:2001141;GO:0042758;GO:0044281;GO:0044282;GO:0080090;GO:0097267;GO:0060255;GO:0032787;GO:0072329;GO:0043436;GO:1901568;GO:1901569;GO:0033559;GO:0016054;GO:0009062;GO:0036102;GO:0036100;GO:0036101;GO:0016042;GO:0065007;GO:0044255;GO:0006629;GO:0009889;GO:0050794;GO:0008150;GO:0008152;GO:0001676;GO:0046395;GO:0050896;GO:0006691;GO:0006690;GO:0010556;GO:1901616;GO:1901615;GO:0006631;GO:…	K00490	CYP4F	------	------	COG2124	U:Intracellular trafficking, secretion, and vesicular transport	PF00067.26	p450	Cytochrome P450	ER
ENSRNOP00000084506	Sgsh	Sgsh	-	pep primary_assembly:mRatBN7.2:10:104598112:104613486:-1 gene:ENSRNOG00000064880.1 transcript:ENSRNOT00000098505.1 gene_biotype:protein_coding transcript_biotype:protein_coding gene_symbol:Sgsh description:N-sulfoglucosamine sulfohydrolase [Source:RGD Symbol;Acc:1591134]	45.96	5.52231	0.001974	up	yes	359.837	0	0	0	0	330.064	384.94	364.507	BP:heparan sulfate proteoglycan metabolic process;BP:heparan sulfate proteoglycan catabolic process;BP:cellular catabolic process;BP:nitrogen compound metabolic process;BP:glycosaminoglycan metabolic process;BP:glycoprotein metabolic process;BP:organic substance catabolic process;BP:aminoglycan metabolic process;BP:organic substance metabolic process;BP:sulfur compound metabolic process;BP:multic…	GO:0030201;GO:0030200;GO:0044248;GO:0006807;GO:0030203;GO:0009100;GO:1901575;GO:0006022;GO:0071704;GO:0006790;GO:0032501;GO:0009987;GO:0061744;GO:0030167;GO:0008150;GO:0030163;GO:0008152;GO:0008340;GO:0009056;GO:0009057;GO:1901565;GO:0044238;GO:1901564;GO:0044273;GO:0019538;GO:1901136;GO:1901135;GO:0044237;GO:0043170;GO:0006029;GO:0006516;GO:0007610;GO:0006026;GO:0006027GO:0000323;GO:0031974;GO:0…	K01565	SGSH	rno00531;rno01100;rno04142	Glycosaminoglycan degradation;Metabolic pathways;Lysosome	COG3119	J:Translation, ribosomal structure and biogenesis	PF00884.27;PF16347.9;PF01663.26	Sulfatase;SGSH_C;Phosphodiest	Sulfatase;N-sulphoglucosamine sulphohydrolase, C-terminal;Type I phosphodiesterase / nucleotide pyrophosphatase	lysosomal
ENSRNOP00000041658	ENSRNOG00000063419	Ig-like domain-containing protein	-	pep primary_assembly:mRatBN7.2:4:101201184:101201495:-1 gene:ENSRNOG00000063419.1 transcript:ENSRNOT00000050435.5 gene_biotype:protein_coding transcript_biotype:protein_coding	45.96	5.52231	0.01376	up	yes	315.279	0	0	0	0	389.716	283.825	272.295	------	------	------	------	------	------	ENOG410YQB2;ENOG4111RRF;ENOG410YS8R	S:Function unknown;	PF07686.21;PF13927.10	V-set;Ig_3	Immunoglobulin V-set domain;Immunoglobulin domain	cytoplasmic
ENSRNOP00000015351	S100a9	S100a9	94195	pep primary_assembly:mRatBN7.2:2:176190361:176193230:-1 gene:ENSRNOG00000011483.6 transcript:ENSRNOT00000015351.6 gene_biotype:protein_coding transcript_biotype:protein_coding gene_symbol:S100a9 description:S100 calcium binding protein A9 [Source:RGD Symbol;Acc:620267]	45.96	5.52231	0.02562	up	yes	303.936	0	0	0	0	384.946	313.021	213.841	BP:regulation of peptide transport;BP:positive regulation of apoptotic signaling pathway;BP:establishment of localization;BP:regulation of primary metabolic process;BP:antimicrobial humoral response;BP:regulation of apoptotic signaling pathway;BP:regulation of transport;BP:positive regulation of response to stimulus;BP:regulation of response to stimulus;BP:positive regulation of defense response;…	GO:0090087;GO:2001235;GO:0051234;GO:0080090;GO:0019730;GO:2001233;GO:0051049;GO:0048584;GO:0048583;GO:0031349;GO:0060326;GO:0010043;GO:0031344;GO:0071840;GO:0031346;GO:0071705;GO:0050729;GO:0019222;GO:0043207;GO:0009966;GO:0009967;GO:0032101;GO:0050727;GO:0018193;GO:0044419;GO:0044093;GO:0048518;GO:0043280;GO:0042127;GO:0030595;GO:0030593;GO:0006935;GO:0051050;GO:0060255;GO:0048468;GO:0030162;GO:…	K21128	S100A9	rno04657	IL-17 signaling pathway	ENOG4111C30	S:Function unknown	PF01023.23;PF00036.36	S_100;EF-hand_1	S-100/ICaBP type calcium binding domain;EF hand	mitochondrial
ENSRNOP00000019014	Blnk	B-cell linker protein	499356	pep primary_assembly:mRatBN7.2:1:239753648:239821113:-1 gene:ENSRNOG00000013967.8 transcript:ENSRNOT00000019014.7 gene_biotype:protein_coding transcript_biotype:protein_coding gene_symbol:Blnk description:B-cell linker [Source:RGD Symbol;Acc:1561933]	45.96	5.52231	0.04056	up	yes	297.873	0	0	0	0	398.483	185.126	310.012	BP:positive regulation of metabolic process;BP:regulation of metabolic process;BP:positive regulation of cellular biosynthetic process;BP:regulation of cellular biosynthetic process;BP:positive regulation of cellular metabolic process;BP:positive regulation of response to stimulus;BP:regulation of response to stimulus;BP:B cell activation;BP:leukocyte activation;BP:multicellular organismal proces…	GO:0009893;GO:0019222;GO:0031328;GO:0031326;GO:0031325;GO:0048584;GO:0048583;GO:0042113;GO:0045321;GO:0032501;GO:0007166;GO:0007167;GO:0007169;GO:0035556;GO:0050789;GO:0010628;GO:0002764;GO:0002768;GO:0002684;GO:0010556;GO:0002682;GO:0048518;GO:0065007;GO:0010468;GO:0050851;GO:0050853;GO:0060255;GO:0031323;GO:0050776;GO:0009889;GO:0050794;GO:0001775;GO:0002429;GO:0008150;GO:0010604;GO:0009891;GO:…	K07371	BLNK	rno05169;rno05340;rno04380;rno04064;rno04662	Epstein-Barr virus infection;Primary immunodeficiency;Osteoclast differentiation;NF-kappa B signaling pathway;B cell receptor signaling pathway	ENOG410XYB6	S:Function unknown	PF00017.28	SH2	SH2 domain	cytoplasmic
ENSRNOP00000018244	Foxo1	Forkhead box protein O1	84482	pep primary_assembly:mRatBN7.2:2:136312168:136387790:1 gene:ENSRNOG00000013397.6 transcript:ENSRNOT00000018244.6 gene_biotype:protein_coding transcript_biotype:protein_coding gene_symbol:Foxo1 description:forkhead box O1 [Source:RGD Symbol;Acc:620283]	45.96	5.52231	0.01979	up	yes	287.725	0	0	0	0	366.685	228.534	267.956	BP:regulation of peptide transport;BP:regulation of primary metabolic process;BP:regulation of secretion;BP:negative regulation of secretion;BP:regulation of transport;BP:negative regulation of response to stimulus;BP:regulation of response to stimulus;BP:positive regulation of nitrogen compound metabolic process;BP:regulation of Wnt signaling pathway;BP:signal transduction;BP:cell surface recept…	GO:0090087;GO:0080090;GO:0051046;GO:0051048;GO:0051049;GO:0048585;GO:0048583;GO:0051173;GO:0030111;GO:0007165;GO:0007166;GO:0007167;GO:0007169;GO:0009267;GO:0051716;GO:0019222;GO:0009968;GO:0009966;GO:0048869;GO:0010508;GO:0071548;GO:0042981;GO:0048518;GO:0048519;GO:1902074;GO:0042127;GO:0051051;GO:0060255;GO:0031960;GO:0071732;GO:0090276;GO:0031669;GO:0061919;GO:2001141;GO:0043434;GO:0010035;GO:…	K07201	FOXO1	rno04218;rno04910;rno04922;rno04152;rno04919;rno04068;rno04211;rno05215;rno04213;rno05200;rno05202;rno04931;rno04933;rno05165;rno04936	Cellular senescence;Insulin signaling pathway;Glucagon signaling pathway;AMPK signaling pathway;Thyroid hormone signaling pathway;FoxO signaling pathway;Longevity regulating pathway;Prostate cancer;Longevity regulating pathway - multiple species;Pathways in cancer;Transcriptional misregulation in cancer;Insulin resistance;AGE-RAGE signaling pathway in diabetic complications;Human papillomavirus i…	COG5025	O:Posttranslational modification, protein turnover, chaperones	PF16675.9;PF00250.22;PF16676.9	FOXO_KIX_bdg;Forkhead;FOXO-TAD	KIX-binding domain of forkhead box O, CR2;Forkhead domain;Transactivation domain of FOXO protein family	nuclear
ENSRNOP00000039704	Nhs	Nhs	317494	pep primary_assembly:mRatBN7.2:X:32552026:32889992:1 gene:ENSRNOG00000030759.6 transcript:ENSRNOT00000041924.6 gene_biotype:protein_coding transcript_biotype:protein_coding gene_symbol:Nhs description:NHS actin remodeling regulator [Source:RGD Symbol;Acc:1561818]	45.96	5.52231	0.005135	up	yes	253.081	0	0	0	0	287.963	226.596	244.684	BP:developmental process;BP:cell differentiation;BP:cellular developmental process;BP:anatomical structure development;BP:biological_process;BP:lens development in camera-type eye;BP:cellular process	GO:0032502;GO:0030154;GO:0048869;GO:0048856;GO:0008150;GO:0002088;GO:0009987	K24144	NHS	------	------	ENOG4111BJV	S:Function unknown	PF15273.10	NHS	NHS-like protein	cytoplasmic
ENSRNOP00000062325	LOC120093683	Steroid 11-beta-monooxygenase	-	pep primary_assembly:mRatBN7.2:7:106741581:106747485:-1 gene:ENSRNOG00000068909.1 transcript:ENSRNOT00000068707.4 gene_biotype:protein_coding transcript_biotype:protein_coding gene_symbol:LOC120093683 description:cytochrome P450 11B1, mitochondrial [Source:RGD Symbol;Acc:41382688]	45.96	5.52231	0.01355	up	yes	212.983	0	0	0	0	262.455	195.085	181.41	BP:response to metal ion;BP:renal system process;BP:small molecule metabolic process;BP:small molecule biosynthetic process;BP:inorganic ion homeostasis;BP:sodium ion homeostasis;BP:organic cyclic compound biosynthetic process;BP:regulation of systemic arterial blood pressure by circulatory renin-angiotensin;BP:organic cyclic compound metabolic process;BP:hormone metabolic process;BP:cellular res…	GO:0010038;GO:0003014;GO:0044281;GO:0044283;GO:0098771;GO:0055078;GO:1901362;GO:0001991;GO:1901360;GO:0042445;GO:0051716;GO:0051365;GO:0009612;GO:0048513;GO:0016125;GO:0008202;GO:0003008;GO:1902075;GO:1902074;GO:0031960;GO:0032342;GO:1902652;GO:0031669;GO:0007610;GO:0042756;GO:0043434;GO:0046128;GO:0010033;GO:0046483;GO:0031668;GO:0065008;GO:1901564;GO:0009605;GO:0010243;GO:0003084;GO:0034641;GO:…	K00497	CYP11B1	rno00140;rno04927;rno01100;rno04934	Steroid hormone biosynthesis;Cortisol synthesis and secretion;Metabolic pathways;Cushing syndrome	COG2124	S:Function unknown	PF00067.26	p450	Cytochrome P450	mitochondrial
ENSRNOP00000012881	Ccdc120	Ccdc120	317377	pep primary_assembly:mRatBN7.2:X:14762184:14772743:1 gene:ENSRNOG00000009687.7 transcript:ENSRNOT00000012880.7 gene_biotype:protein_coding transcript_biotype:protein_coding gene_symbol:Ccdc120 description:coiled-coil domain containing 120 [Source:RGD Symbol;Acc:1561596]	45.96	5.52231	0.01208	up	yes	203.315	0	0	0	0	225.373	226.358	158.214	BP:protein localization;BP:microtubule cytoskeleton organization;BP:cellular component organization or biogenesis;BP:cellular macromolecule localization;BP:microtubule anchoring at microtubule organizing center;BP:cellular component organization;BP:localization;BP:macromolecule localization;BP:microtubule anchoring;BP:microtubule anchoring at centrosome;BP:cellular process;BP:biological_process;B…	GO:0008104;GO:0000226;GO:0071840;GO:0070727;GO:0072393;GO:0016043;GO:0051179;GO:0033036;GO:0034453;GO:0034454;GO:0009987;GO:0008150;GO:0007010;GO:0051641;GO:0006996;GO:0007017GO:0043229;GO:0043228;GO:0005814;GO:0043226;GO:0005737;GO:0110165;GO:0120103;GO:0032991;GO:0043232;GO:0005575	K25399	CCDC120	------	------	ENOG410XQFP	U:Intracellular trafficking, secretion, and vesicular transport	PF11819.12	CUPID	Cytohesin Ubiquitin Protein Inducing Domain	cytoplasmic
ENSRNOP00000086018	ENSRNOG00000064207	Ig-like domain-containing protein	-	pep primary_assembly:mRatBN7.2:6:134451511:134452137:-1 gene:ENSRNOG00000064207.1 transcript:ENSRNOT00000109418.1 gene_biotype:protein_coding transcript_biotype:protein_coding	45.96	5.52231	0.01297	up	yes	195.199	0	0	0	0	155.346	197.229	233.021	------	------	------	------	------	------	ENOG410YMG4;ENOG410YRS8	S:Function unknown;	PF07686.21	V-set	Immunoglobulin V-set domain	ER
ENSRNOP00000026335	Med11	Mediator of RNA polymerase II transcription subunit 11	287456	pep primary_assembly:mRatBN7.2:10:55164326:55166131:1 gene:ENSRNOG00000019384.7 transcript:ENSRNOT00000026335.7 gene_biotype:protein_coding transcript_biotype:protein_coding gene_symbol:Med11 description:mediator complex subunit 11 [Source:RGD Symbol;Acc:1563202]	45.96	5.52231	0.01152	up	yes	187.875	0	0	0	0	154.424	184.56	224.639	BP:regulation of primary metabolic process;BP:regulation of metabolic process;BP:cellular component organization or biogenesis;BP:macromolecular complex assembly;BP:positive regulation of macromolecule metabolic process;BP:protein modification by small protein conjugation or removal;BP:protein modification by small protein conjugation;BP:positive regulation of biological process;BP:regulation of …	GO:0080090;GO:0019222;GO:0071840;GO:0065003;GO:0010604;GO:0070647;GO:0032446;GO:0048518;GO:0060255;GO:0032784;GO:0032786;GO:2001141;GO:1901564;GO:0019538;GO:0016567;GO:0060260;GO:0060261;GO:0022607;GO:0009893;GO:0009891;GO:0006807;GO:0016043;GO:0065007;GO:0065004;GO:0009889;GO:0050794;GO:0043412;GO:0036211;GO:0008150;GO:0070897;GO:0008152;GO:0006355;GO:0010557;GO:2000142;GO:2000144;GO:0051123;GO:…	K15131	MED11	------	------	ENOG4111SCB	K:Transcription	PF10280.13	Med11	Mediator complex protein	nuclear
ENSRNOP00000035575	Ino80	Chromatin-remodeling ATPase INO80	296084	pep primary_assembly:mRatBN7.2:3:106368455:106467911:-1 gene:ENSRNOG00000014483.9 transcript:ENSRNOT00000031672.7 gene_biotype:protein_coding transcript_biotype:protein_coding gene_symbol:Ino80 description:INO80 complex ATPase subunit [Source:RGD Symbol;Acc:1310969]	45.96	5.52231	0.01677	up	yes	181.701	0	0	0	0	158.561	157.191	229.352	BP:regulation of primary metabolic process;BP:regulation of metabolic process;BP:positive regulation of response to stimulus;BP:regulation of telomere maintenance in response to DNA damage;BP:positive regulation of telomere maintenance in response to DNA damage;BP:organic substance biosynthetic process;BP:organic cyclic compound biosynthetic process;BP:organic cyclic compound metabolic process;BP…	GO:0080090;GO:0019222;GO:0048584;GO:1904505;GO:1904507;GO:1901576;GO:1901362;GO:1901360;GO:0051716;GO:0010604;GO:0009314;GO:0048518;GO:0098813;GO:1902680;GO:0051054;GO:0022607;GO:0051052;GO:0006281;GO:0060255;GO:0048583;GO:0045995;GO:2001141;GO:0046483;GO:0010638;GO:0006275;GO:0033554;GO:0019438;GO:0051252;GO:0009893;GO:0009891;GO:0045787;GO:0070914;GO:0050789;GO:0007346;GO:0016043;GO:0065007;GO:…	K11665	INO80, INOC1	rno03082	ATP-dependent chromatin remodeling	ENOG410XP0A	L:Replication, recombination and repair	PF00176.27;PF13892.10;PF00271.35;PF11496.12;PF04851.19;PF00270.33	SNF2-rel_dom;DBINO;Helicase_C;HDA2-3;ResIII;DEAD	SNF2-related domain;DNA-binding domain;Helicase conserved C-terminal domain;Class II histone deacetylase complex subunits 2 and 3;Type III restriction enzyme, res subunit;DEAD/DEAH box helicase	nuclear
ENSRNOP00000059436	ENSRNOG00000067894	Ig-like domain-containing protein	-	pep primary_assembly:mRatBN7.2:4:101853468:101854416:1 gene:ENSRNOG00000067894.1 transcript:ENSRNOT00000065927.2 gene_biotype:protein_coding transcript_biotype:protein_coding	45.96	5.52231	0.005397	up	yes	175.575	0	0	0	0	200.931	167.481	158.312	------	------	------	------	------	------	ENOG410YQB2;ENOG410YSH4;ENOG410YS8R	S:Function unknown;	PF07686.21;PF13927.10	V-set;Ig_3	Immunoglobulin V-set domain;Immunoglobulin domain	extracellular
ENSRNOP00000077941	Gm6569	Gm6569	-	pep primary_assembly:mRatBN7.2:7:105734400:105738064:1 gene:ENSRNOG00000065138.1 transcript:ENSRNOT00000108775.1 gene_biotype:protein_coding transcript_biotype:protein_coding gene_symbol:Gm6569 description:predicted gene 6569 [Source:RGD Symbol;Acc:150341260]	45.96	5.52231	0.003586	up	yes	166.796	0	0	0	0	150.715	185.178	164.496	------	------	------	------	------	------	ENOG4111C40	S:Function unknown	------	------	------	cytoplasmic
ENSRNOP00000021362	Elmo3	Engulfment and cell motility protein 3	291962	pep primary_assembly:mRatBN7.2:19:33182036:33186410:1 gene:ENSRNOG00000015800.7 transcript:ENSRNOT00000021362.7 gene_biotype:protein_coding transcript_biotype:protein_coding gene_symbol:Elmo3 description:engulfment and cell motility 3 [Source:RGD Symbol;Acc:1304734]	45.96	5.52231	0.04716	up	yes	165.175	0	0	0	0	227.664	168.895	98.9662	BP:phagocytosis;BP:cell death;BP:cellular component organization or biogenesis;BP:fibril organization;BP:cellular component organization;BP:cellular process;BP:transport;BP:programmed cell death;BP:biological_process;BP:establishment of localization;BP:localization;BP:actin filament organization;BP:endocytosis;BP:vesicle-mediated transport;BP:cell motility;BP:import into cell;BP:apoptotic process…	GO:0006909;GO:0008219;GO:0071840;GO:0097435;GO:0016043;GO:0009987;GO:0006810;GO:0012501;GO:0008150;GO:0051234;GO:0051179;GO:0007015;GO:0006897;GO:0016192;GO:0048870;GO:0098657;GO:0006915GO:0005737;GO:0110165;GO:0005575GO:0017124;GO:0003674;GO:0005488;GO:0019904;GO:0005515	K19241	ELMO3	rno05100	Bacterial invasion of epithelial cells	ENOG410XPKN	U:Intracellular trafficking, secretion, and vesicular transport	PF11841.12;PF04727.17;PF16457.9	ELMO_ARM;ELMO_CED12;PH_12	ELMO, armadillo-like helical domain;ELMO/CED-12 family;Pleckstrin homology domain	cytoplasmic
ENSRNOP00000018162	Crisp1	Cysteine-rich secretory protein 1	64827	pep primary_assembly:mRatBN7.2:9:20450908:20472658:1 gene:ENSRNOG00000013496.7 transcript:ENSRNOT00000018163.6 gene_biotype:protein_coding transcript_biotype:protein_coding gene_symbol:Crisp3 description:cysteine-rich secretory protein 3 [Source:RGD Symbol;Acc:619846]	45.96	5.52231	0.01453	up	yes	141.59	0	0	0	0	108.839	148.553	167.378	CC:cellular_component;CC:vesicle;CC:secretory vesicle;CC:secretory granule;CC:specific granule;CC:intracellular organelle;CC:extracellular region;CC:extracellular space;CC:intracellular vesicle;CC:cytoplasmic vesicle;CC:transport vesicle;CC:membrane-bounded organelle;CC:organelle;CC:cellular anatomical entity;CC:intracellular membrane-bounded organelle	GO:0005575;GO:0031982;GO:0099503;GO:0030141;GO:0042581;GO:0043229;GO:0005576;GO:0005615;GO:0097708;GO:0031410;GO:0030133;GO:0043227;GO:0043226;GO:0110165;GO:0043231	K19919	CRISP1_2_3	------	------	COG2340	U:Intracellular trafficking, secretion, and vesicular transport	PF08562.14;PF00188.30	Crisp;CAP	Crisp;Cysteine-rich secretory protein family	extracellular
ENSRNOP00000063855	Rnf10	RING finger protein 10	288710	pep primary_assembly:mRatBN7.2:12:41341717:41375504:1 gene:ENSRNOG00000001172.8 transcript:ENSRNOT00000064910.3 gene_biotype:protein_coding transcript_biotype:protein_coding gene_symbol:Rnf10 description:ring finger protein 10 [Source:RGD Symbol;Acc:1309282]	45.96	5.52231	0.008065	up	yes	127.696	0	0	0	0	149.532	110.317	123.24	BP:regulation of primary metabolic process;BP:regulation of metabolic process;BP:signal transduction;BP:positive regulation of macromolecule metabolic process;BP:protein modification by small protein conjugation or removal;BP:protein modification by small protein conjugation;BP:negative regulation of cell development;BP:positive regulation of biological process;BP:negative regulation of biologica…	GO:0080090;GO:0019222;GO:0007165;GO:0010604;GO:0070647;GO:0032446;GO:0010721;GO:0048518;GO:0048519;GO:0042127;GO:0060255;GO:0060253;GO:0030163;GO:2001141;GO:1901565;GO:1901564;GO:0019538;GO:0016567;GO:0060284;GO:0009893;GO:0009891;GO:0006807;GO:0010624;GO:0014014;GO:1901575;GO:0006357;GO:0098926;GO:0065007;GO:1990116;GO:0050793;GO:0009889;GO:0050794;GO:0043412;GO:0036211;GO:0008150;GO:0051239;GO:…	------	------	------	------	ENOG410XTFS	O:Posttranslational modification, protein turnover, chaperones	PF00097.29;PF13445.10;PF13639.10;PF14634.10	zf-C3HC4;zf-RING_UBOX;zf-RING_2;zf-RING_5	Zinc finger, C3HC4 type;RING-type zinc-finger;Ring finger domain;zinc-RING finger domain	nuclear
ENSRNOP00000040918	Spata19	Spata19	-	pep primary_assembly:mRatBN7.2:8:25814905:25820670:1 gene:ENSRNOG00000031438.5 transcript:ENSRNOT00000051573.5 gene_biotype:protein_coding transcript_biotype:protein_coding gene_symbol:Spata19 description:spermatogenesis associated 19 [Source:RGD Symbol;Acc:620628]	45.96	5.52231	0.02034	up	yes	118.048	0	0	0	0	139.838	129.976	84.3289	BP:cell differentiation;BP:gamete generation;BP:cellular component organization or biogenesis;BP:sperm mitochondrion organization;BP:cellular developmental process;BP:cellular component organization;BP:mitochondrion organization;BP:developmental process;BP:multicellular organismal reproductive process;BP:cellular process;BP:developmental process involved in reproduction;BP:spermatogenesis;BP:biol…	GO:0030154;GO:0007276;GO:0071840;GO:0030382;GO:0048869;GO:0016043;GO:0007005;GO:0032502;GO:0048609;GO:0009987;GO:0003006;GO:0007283;GO:0008150;GO:0048232;GO:0006996;GO:0022414GO:0016020;GO:0043229;GO:0005739;GO:0005929;GO:0043227;GO:0043226;GO:0031090;GO:0031514;GO:0036126;GO:0097225;GO:0110165;GO:0031968;GO:0098588;GO:0031966;GO:0120025;GO:0042995;GO:0097729;GO:0043231;GO:0019867;GO:0005575;GO:0…	------	------	------	------	ENOG4111CPH	O:Posttranslational modification, protein turnover, chaperones	PF15212.10	SPATA19	Spermatogenesis-associated protein 19, mitochondrial	extracellular
ENSRNOP00000027512	Pdcd11	Pdcd11	309458	pep primary_assembly:mRatBN7.2:1:245980880:246021999:1 gene:ENSRNOG00000020304.6 transcript:ENSRNOT00000027512.4 gene_biotype:protein_coding transcript_biotype:protein_coding gene_symbol:Pdcd11 description:programmed cell death 11 [Source:RGD Symbol;Acc:1304933]	45.96	5.52231	0.04021	up	yes	111.878	0	0	0	0	98.8561	79.9319	156.845	BP:nucleic acid metabolic process;BP:ncRNA metabolic process;BP:organic cyclic compound metabolic process;BP:nucleobase-containing compound metabolic process;BP:organic substance metabolic process;BP:rRNA processing;BP:ncRNA processing;BP:cellular process;BP:cellular aromatic compound metabolic process;BP:biological_process;BP:metabolic process;BP:heterocycle metabolic process;BP:RNA metabolic pr…	GO:0090304;GO:0034660;GO:1901360;GO:0006139;GO:0071704;GO:0006364;GO:0034470;GO:0009987;GO:0006725;GO:0008150;GO:0008152;GO:0046483;GO:0016070;GO:0044238;GO:0016072;GO:0034641;GO:0044237;GO:0043170;GO:0006807;GO:0006396GO:0032040;GO:0030684;GO:0043229;GO:0043228;GO:0043227;GO:0043226;GO:0005730;GO:0005634;GO:0110165;GO:0032991;GO:0043231;GO:0043232;GO:0005829;GO:1990904;GO:0005575GO:0003674;GO:00…	K14792	RRP5, PDCD11	------	------	COG0539	J:Translation, ribosomal structure and biogenesis	PF00575.27;PF21710.1;PF13428.10;PF05843.18	S1;Spt6_S1;TPR_14;Suf	S1 RNA binding domain;Spt6, S1/OB domain;Tetratricopeptide repeat;Suppressor of forked protein	nuclear
ENSRNOP00000011823	Pon1	Paraoxonase	-	pep primary_assembly:mRatBN7.2:4:33294722:33314707:-1 gene:ENSRNOG00000008902.7 transcript:ENSRNOT00000011823.7 gene_biotype:protein_coding transcript_biotype:protein_coding gene_symbol:Pon1 description:paraoxonase 1 [Source:RGD Symbol;Acc:620062]	45.96	5.52231	0.03821	up	yes	103.486	0	0	0	0	70.3514	98.1863	141.92	BP:organophosphate catabolic process;BP:regulation of transport;BP:circulatory system process;BP:small molecule metabolic process;BP:small molecule catabolic process;BP:organic cyclic compound metabolic process;BP:response to external biotic stimulus;BP:positive regulation of biological process;BP:response to salt;BP:positive regulation of transport;BP:aromatic compound catabolic process;BP:secon…	GO:0046434;GO:0051049;GO:0003013;GO:0044281;GO:0044282;GO:1901360;GO:0043207;GO:0048518;GO:1902074;GO:0051050;GO:0019439;GO:1902652;GO:0043436;GO:1901564;GO:0046486;GO:0010035;GO:0010033;GO:0010874;GO:0010875;GO:0044248;GO:0009607;GO:0009605;GO:0016054;GO:0031667;GO:0019637;GO:0006807;GO:0032496;GO:0050789;GO:1901575;GO:0065007;GO:0006629;GO:0008015;GO:0003008;GO:0008150;GO:0008152;GO:0032368;GO:…	K01045	PON	------	------	ENOG4111QK7	G:Carbohydrate transport and metabolism	PF01731.24;PF08450.16	Arylesterase;SGL	Arylesterase;SMP-30/Gluconolactonase/LRE-like region	cytoplasmic
ENSRNOP00000033812	Parp9	Poly [ADP-ribose] polymerase	303905	pep primary_assembly:mRatBN7.2:11:64780981:64814846:-1 gene:ENSRNOG00000023463.6 transcript:ENSRNOT00000030975.6 gene_biotype:protein_coding transcript_biotype:protein_coding gene_symbol:Parp9 description:poly (ADP-ribose) polymerase family, member 9 [Source:RGD Symbol;Acc:1307534]	45.96	5.52231	0.03748	up	yes	99.4246	0	0	0	0	64.9881	133.613	99.673	BP:regulation of phosphate metabolic process;BP:regulation of primary metabolic process;BP:regulation of metabolic process;BP:positive regulation of response to stimulus;BP:regulation of response to stimulus;BP:positive regulation of defense response;BP:signal transduction;BP:organic cyclic compound metabolic process;BP:positive regulation of response to external stimulus;BP:cellular response to …	GO:0019220;GO:0080090;GO:0019222;GO:0048584;GO:0048583;GO:0031349;GO:0007165;GO:1901360;GO:0032103;GO:0051716;GO:0010605;GO:0006302;GO:0009966;GO:0010608;GO:0048518;GO:0048519;GO:0050688;GO:0006281;GO:0060255;GO:0001961;GO:2001141;GO:0046483;GO:0042325;GO:0042327;GO:0050731;GO:0050730;GO:0033554;GO:0050778;GO:0009892;GO:0009893;GO:0009890;GO:0009891;GO:0010647;GO:0002831;GO:0002833;GO:0051254;GO:…	K15260	PARP9	------	------	COG2110	O:Posttranslational modification, protein turnover, chaperones	PF01661.25;PF00644.24	Macro;PARP	Macro domain;Pol	cytoplasmic
ENSRNOP00000015190	Mat1a	S-adenosylmethionine synthase	25331	pep primary_assembly:mRatBN7.2:16:16983022:17001274:1 gene:ENSRNOG00000011351.8 transcript:ENSRNOT00000015190.8 gene_biotype:protein_coding transcript_biotype:protein_coding gene_symbol:Mat1a description:methionine adenosyltransferase 1A [Source:RGD Symbol;Acc:3050]	45.96	5.52231	0.01794	up	yes	97.6465	0	0	0	0	114.487	106.961	71.4915	BP:protein homotetramerization;BP:small molecule metabolic process;BP:small molecule catabolic process;BP:cellular component organization or biogenesis;BP:S-adenosylmethionine metabolic process;BP:sulfur amino acid catabolic process;BP:sulfur amino acid metabolic process;BP:oxoacid metabolic process;BP:organonitrogen compound metabolic process;BP:organonitrogen compound catabolic process;BP:organ…	GO:0051289;GO:0044281;GO:0044282;GO:0071840;GO:0046500;GO:0000098;GO:0000096;GO:0043436;GO:1901564;GO:1901565;GO:0016054;GO:0022607;GO:0009063;GO:0006807;GO:0009068;GO:1901576;GO:1901575;GO:0016043;GO:0065003;GO:0008150;GO:0008152;GO:0044273;GO:0044272;GO:0006730;GO:0044248;GO:0044249;GO:1901605;GO:1901606;GO:0009987;GO:0051259;GO:0006082;GO:0046395;GO:0009087;GO:0009066;GO:0043933;GO:0019752;GO:…	K00789	metK, MAT	rno01230;rno01100;rno01240;rno00270	Biosynthesis of amino acids;Metabolic pathways;Biosynthesis of cofactors;Cysteine and methionine metabolism	COG0192	H:Coenzyme transport and metabolism	PF02773.20;PF02772.20;PF00438.24	S-AdoMet_synt_C;S-AdoMet_synt_M;S-AdoMet_synt_N	S-adenosylmethionine synthetase, C-terminal domain;S-adenosylmethionine synthetase, central domain;S-adenosylmethionine synthetase, N-terminal domain	cytoplasmic
ENSRNOP00000025966	Npr3	Npr3	-	pep primary_assembly:mRatBN7.2:2:60870594:60931691:-1 gene:ENSRNOG00000019184.6 transcript:ENSRNOT00000025966.6 gene_biotype:protein_coding transcript_biotype:protein_coding gene_symbol:Npr3 description:natriuretic peptide receptor 3 [Source:RGD Symbol;Acc:3196]	45.96	5.52231	0.03248	up	yes	84.0812	0	0	0	0	115.132	67.6861	69.4256	BP:regulation of metabolic process;BP:tissue remodeling;BP:skeletal system development;BP:circulatory system process;BP:renal system process;BP:signal transduction;BP:vascular process in circulatory system;BP:positive regulation of molecular function;BP:negative regulation of biological process;BP:regulation of cell proliferation;BP:response to ischemia;BP:system process;BP:phospholipase C-activa…	GO:0019222;GO:0048771;GO:0001501;GO:0003013;GO:0003014;GO:0007165;GO:0003018;GO:0044093;GO:0048519;GO:0042127;GO:0002931;GO:0003008;GO:0007200;GO:0051353;GO:0009892;GO:0042311;GO:0035556;GO:0050789;GO:0090066;GO:0007188;GO:0065007;GO:0065009;GO:0065008;GO:0007186;GO:0048646;GO:0035150;GO:0032768;GO:0050790;GO:0050794;GO:0006950;GO:0008150;GO:0051239;GO:0048015;GO:0050896;GO:0001974;GO:0032770;GO:…	K12325	NPR3	------	------	COG2114	K:Transcription	PF01094.32	ANF_receptor	Receptor family ligand binding region	plasma membrane
ENSRNOP00000072616	Ap5s1	Ap5s1	499893	pep primary_assembly:mRatBN7.2:3:118429657:118432744:1 gene:ENSRNOG00000021249.7 transcript:ENSRNOT00000084671.2 gene_biotype:protein_coding transcript_biotype:protein_coding gene_symbol:Ap5s1 description:adaptor related protein complex 5 subunit sigma 1 [Source:RGD Symbol;Acc:1561852]	1e-05	-16.61	0.001216	down	yes	0	725.243	674.868	746.159	754.702	0	0	0	BP:nucleic acid metabolic process;BP:cellular nitrogen compound metabolic process;BP:nitrogen compound metabolic process;BP:organic cyclic compound metabolic process;BP:nucleobase-containing compound metabolic process;BP:cellular response to stimulus;BP:double-strand break repair;BP:recombinational repair;BP:double-strand break repair via homologous recombination;BP:organic substance metabolic pr…	GO:0090304;GO:0034641;GO:0006807;GO:1901360;GO:0006139;GO:0051716;GO:0006302;GO:0000725;GO:0000724;GO:0071704;GO:0046483;GO:0006310;GO:0009987;GO:0006281;GO:0006810;GO:0006725;GO:0006974;GO:0006950;GO:0008150;GO:0008152;GO:0051649;GO:0051234;GO:0051179;GO:0051641;GO:0016197;GO:0044238;GO:0016192;GO:0046907;GO:0050896;GO:0044237;GO:0043170;GO:0033554;GO:0006259GO:0043231;GO:0000323;GO:0030119;GO:0…	K19024	AP5S1	------	------	ENOG4111NAX	U:Intracellular trafficking, secretion, and vesicular transport	PF15001.10	AP-5_subunit_s1	AP-5 complex subunit sigma-1	cytoplasmic
ENSRNOP00000048288	Slco1a4	Solute carrier organic anion transporter family member	-	pep primary_assembly:mRatBN7.2:4:175172500:175254573:-1 gene:ENSRNOG00000047493.4 transcript:ENSRNOT00000049569.5 gene_biotype:protein_coding transcript_biotype:protein_coding gene_symbol:Slco1a4 description:solute carrier organic anion transporter family, member 1a4 [Source:RGD Symbol;Acc:621389]	1e-05	-16.61	0.003882	down	yes	0	694.736	716.984	756.299	610.926	0	0	0	BP:lipid transport;BP:bile acid and bile salt transport;BP:digestive system process;BP:organic acid transport;BP:monocarboxylic acid transport;BP:organic hydroxy compound transport;BP:regeneration;BP:animal organ development;BP:organic substance transport;BP:system process;BP:developmental process;BP:multicellular organismal process;BP:animal organ regeneration;BP:ion transport;BP:transport;BP:or…	GO:0006869;GO:0015721;GO:0022600;GO:0015849;GO:0015718;GO:0015850;GO:0031099;GO:0048513;GO:0071702;GO:0003008;GO:0032502;GO:0032501;GO:0031100;GO:0006811;GO:0006810;GO:0015711;GO:0008150;GO:0051234;GO:0043252;GO:0051179;GO:0046942;GO:0048856;GO:0050892GO:0016020;GO:0098590;GO:0009925;GO:0031253;GO:0005886;GO:0031526;GO:0005575;GO:0110165GO:0005319;GO:0005342;GO:0003674;GO:0015125;GO:1901618;GO:00…	K03460	SLCO1A	rno04976	Bile secretion	ENOG410XRSF;ENOG410XRSF	B:Chromatin structure and dynamics;D:Cell cycle control, cell division, chromosome partitioning	PF03137.24;PF07690.20;PF07648.19	OATP;MFS_1;Kazal_2	Organic Anion Transporter Polypeptide;Major Facilitator Superfamily;Kazal-type serine protease inhibitor domain	peroxisomal
ENSRNOP00000052126	Cep250	Cep250	-	pep primary_assembly:mRatBN7.2:3:144471214:144516125:1 gene:ENSRNOG00000019340.9 transcript:ENSRNOT00000055251.6 gene_biotype:protein_coding transcript_biotype:protein_coding gene_symbol:Cep250 description:centrosomal protein 250 [Source:RGD Symbol;Acc:1562262]	1e-05	-16.61	0.04694	down	yes	0	666.208	847.905	369.348	781.371	0	0	0	BP:regulation of protein localization;BP:protein localization;BP:regulation of cellular localization;BP:cell projection organization;BP:cell projection assembly;BP:protein localization to cytoskeleton;BP:cellular component assembly;BP:cell cycle process;BP:plasma membrane bounded cell projection organization;BP:detection of light stimulus involved in visual perception;BP:regulation of biological …	GO:0032880;GO:0008104;GO:0060341;GO:0030030;GO:0030031;GO:0044380;GO:0022607;GO:0022402;GO:0120036;GO:0050908;GO:0050789;GO:0007049;GO:0120031;GO:0032879;GO:1903829;GO:0070727;GO:0050906;GO:0010564;GO:0016043;GO:0065007;GO:0071840;GO:1905508;GO:0009314;GO:0048518;GO:0033036;GO:0009584;GO:0009581;GO:0009582;GO:0009583;GO:0030997;GO:0000278;GO:0060271;GO:0008283;GO:0009987;GO:0050794;GO:1905515;GO:…	K16464	CEP250, CNAP1	------	------	ENOG410XPG3	S:Function unknown	PF15035.10	Rootletin	Ciliary rootlet component, centrosome cohesion	cytoplasmic
ENSRNOP00000022552	Phyhd1	Phyhd1	-	pep primary_assembly:mRatBN7.2:3:13540090:13553786:1 gene:ENSRNOG00000016794.8 transcript:ENSRNOT00000022552.8 gene_biotype:protein_coding transcript_biotype:protein_coding gene_symbol:Phyhd1 description:phytanoyl-CoA dioxygenase domain containing 1 [Source:RGD Symbol;Acc:1310377]	1e-05	-16.61	0.02217	down	yes	0	576.747	749.957	509.754	470.53	0	0	0	MF:cation binding;MF:dioxygenase activity;MF:oxidoreductase activity, acting on paired donors, with incorporation or reduction of molecular oxygen, 2-oxoglutarate as one donor, and incorporation of one atom each of oxygen into both donors;MF:oxidoreductase activity, acting on paired donors, with incorporation or reduction of molecular oxygen;MF:ion binding;MF:catalytic activity;MF:molecular_funct…	GO:0043169;GO:0051213;GO:0016706;GO:0016705;GO:0043167;GO:0003824;GO:0003674;GO:0005488;GO:0046872;GO:0016491	------	------	------	------	ENOG410XUSH	Q:Secondary metabolites biosynthesis, transport and catabolism	PF05721.17	PhyH	Phytanoyl-CoA dioxygenase	cytoplasmic
ENSRNOP00000035420	Crb2	Crb2	366031	pep primary_assembly:mRatBN7.2:3:21542221:21563294:1 gene:ENSRNOG00000025498.4 transcript:ENSRNOT00000037257.4 gene_biotype:protein_coding transcript_biotype:protein_coding gene_symbol:Crb2 description:crumbs cell polarity complex component 2 [Source:RGD Symbol;Acc:1309368]	1e-05	-16.61	0.0041	down	yes	0	563.678	549.834	509.052	632.149	0	0	0	BP:anatomical structure homeostasis;BP:positive regulation of response to stimulus;BP:cell development;BP:circulatory system development;BP:establishment or maintenance of cell polarity;BP:somitogenesis;BP:regulation of signal transduction;BP:cellular developmental process;BP:positive regulation of biological process;BP:regulation of response to stimulus;BP:regionalization;BP:regulation of embryo…	GO:0060249;GO:0048584;GO:0048468;GO:0072359;GO:0007163;GO:0001756;GO:0009966;GO:0048869;GO:0048518;GO:0048583;GO:0003002;GO:0045995;GO:0055111;GO:0030513;GO:0098742;GO:0030510;GO:0048871;GO:0048870;GO:0014028;GO:0048646;GO:0098609;GO:0045494;GO:0045199;GO:0061245;GO:0022603;GO:0030011;GO:0045197;GO:0001667;GO:0035088;GO:0090100;GO:0050793;GO:0065007;GO:0016477;GO:0046549;GO:0050794;GO:0008150;GO:…	K16681	CRB	rno04390	Hippo signaling pathway	ENOG410XP6K	U:Intracellular trafficking, secretion, and vesicular transport	PF00008.31;PF12661.11;PF02210.28;PF07645.19;PF07974.17	EGF;hEGF;Laminin_G_2;EGF_CA;EGF_2	EGF-like domain;Human growth factor-like EGF;Laminin G domain;Calcium-binding EGF domain;EGF-like domain	extracellular
ENSRNOP00000069668	Tmem63a	Tmem63a	289318	pep primary_assembly:mRatBN7.2:13:92663968:92696183:1 gene:ENSRNOG00000003310.7 transcript:ENSRNOT00000083608.2 gene_biotype:protein_coding transcript_biotype:protein_coding gene_symbol:Tmem63a description:transmembrane protein 63a [Source:RGD Symbol;Acc:1306829]	1e-05	-16.61	0.009543	down	yes	0	535.529	568.027	432.461	606.1	0	0	0	CC:intracellular organelle;CC:membrane-bounded organelle;CC:organelle;CC:cellular_component;CC:organelle membrane;CC:membrane;CC:vacuolar membrane;CC:bounding membrane of organelle;CC:cellular anatomical entity;CC:centriolar satellite;CC:plasma membrane;CC:intracellular membrane-bounded organelle;CC:lysosomal membrane;CC:lytic vacuole membraneMF:cation channel activity;MF:heterocyclic compound bi…	GO:0043229;GO:0043227;GO:0043226;GO:0005575;GO:0031090;GO:0016020;GO:0005774;GO:0098588;GO:0110165;GO:0034451;GO:0005886;GO:0043231;GO:0005765;GO:0098852GO:0005261;GO:1901363;GO:0005227;GO:0060089;GO:0003674;GO:0005488;GO:0003676;GO:0038023;GO:0015318;GO:0004888;GO:0005034;GO:0022803;GO:0008381;GO:0005215;GO:0005216;GO:0008324;GO:1990760;GO:0022890;GO:0097159;GO:0140299;GO:0015075;GO:0022857;GO:0…	K21989	TMEM63, CSC1	------	------	COG5594	S:Function unknown	PF02714.19;PF14703.10;PF13967.10	RSN1_7TM;PHM7_cyt;RSN1_TM	Calcium-dependent channel, 7TM region, putative phosphate;Cytosolic domain of 10TM putative phosphate transporter;Late exocytosis, associated with Golgi transport	plasma membrane
ENSRNOP00000083031	Slc44a2	Choline transporter-like protein	363024	pep primary_assembly:mRatBN7.2:8:19870888:19905342:1 gene:ENSRNOG00000031824.6 transcript:ENSRNOT00000109509.1 gene_biotype:protein_coding transcript_biotype:protein_coding gene_symbol:Slc44a2 description:solute carrier family 44 member 2 [Source:RGD Symbol;Acc:1309680]	1e-05	-16.61	0.004217	down	yes	0	476.678	415.695	517.346	496.993	0	0	0	BP:organic hydroxy compound transport;BP:choline transport;BP:amine transport;BP:transmembrane transport;BP:nitrogen compound transport;BP:quaternary ammonium group transport;BP:organic substance transport;BP:organic cation transport;BP:transport;BP:biological_process;BP:ethanolamine transport;BP:establishment of localization;BP:localization;BP:cellular processCC:intracellular organelle;CC:membra…	GO:0015850;GO:0015871;GO:0015837;GO:0055085;GO:0071705;GO:0015697;GO:0071702;GO:0015695;GO:0006810;GO:0008150;GO:0034229;GO:0051234;GO:0051179;GO:0009987GO:0043229;GO:0043227;GO:0043226;GO:0031090;GO:0016020;GO:0005739;GO:0110165;GO:0031968;GO:0098588;GO:0031966;GO:0005886;GO:0043231;GO:0019867;GO:0005575;GO:0005741GO:0003674;GO:0015291;GO:1901618;GO:0015101;GO:0015297;GO:0005275;GO:0015651;GO:00…	K15377	SLC44A2_4_5	rno05231	Choline metabolism in cancer	ENOG410XS0P	S:Function unknown	PF04515.16	Choline_transpo	Plasma-membrane choline transporter	Golgi apparatus
ENSRNOP00000052057	Tmub2	Tmub2	303567	pep primary_assembly:mRatBN7.2:10:87238548:87242777:1 gene:ENSRNOG00000020916.8 transcript:ENSRNOT00000055185.3 gene_biotype:protein_coding transcript_biotype:protein_coding gene_symbol:Tmub2 description:transmembrane and ubiquitin-like domain containing 2 [Source:RGD Symbol;Acc:1304758]	1e-05	-16.61	0.003392	down	yes	0	438.419	405.495	488.837	420.926	0	0	0	BP:response to stimulus;BP:ERAD pathway;BP:nitrogen compound metabolic process;BP:modification-dependent macromolecule catabolic process;BP:organic substance catabolic process;BP:proteasome-mediated ubiquitin-dependent protein catabolic process;BP:response to organic substance;BP:organic substance metabolic process;BP:proteolysis;BP:primary metabolic process;BP:cellular process;BP:modification-de…	GO:0050896;GO:0036503;GO:0006807;GO:0043632;GO:1901575;GO:0043161;GO:0010033;GO:0071704;GO:0006508;GO:0044238;GO:0009987;GO:0019941;GO:0051716;GO:0006950;GO:0008150;GO:0030163;GO:0008152;GO:0030433;GO:0042221;GO:0009056;GO:0009057;GO:0051603;GO:1901564;GO:1901565;GO:0019538;GO:1901698;GO:0010498;GO:0043170;GO:0006511;GO:0033554;GO:0010243;GO:0034976GO:0016020;GO:0110165;GO:0005575	K23340	TMUB	------	------	ENOG4111WH7	K:Transcription	PF00240.27	ubiquitin	Ubiquitin family	plasma membrane
ENSRNOP00000084023	Nol6	Nucleolar protein 6	-	pep primary_assembly:mRatBN7.2:5:56261457:56266386:-1 gene:ENSRNOG00000010409.9 transcript:ENSRNOT00000076185.2 gene_biotype:protein_coding transcript_biotype:protein_coding gene_symbol:Nol6 description:nucleolar protein 6 [Source:RGD Symbol;Acc:1308033]	1e-05	-16.61	0.01434	down	yes	0	388.231	376.343	313.416	474.936	0	0	0	BP:nucleobase-containing compound transport;BP:nuclear transport;BP:organic substance metabolic process;BP:nucleic acid metabolic process;BP:organic cyclic compound metabolic process;BP:ncRNA metabolic process;BP:ncRNA processing;BP:cellular component organization or biogenesis;BP:nuclear export;BP:ncRNA export from nucleus;BP:heterocycle metabolic process;BP:tRNA export from nucleus;BP:rRNA proc…	GO:0015931;GO:0051169;GO:0071704;GO:0090304;GO:1901360;GO:0034660;GO:0034470;GO:0071840;GO:0051168;GO:0097064;GO:0046483;GO:0006409;GO:0006364;GO:0071702;GO:0022613;GO:0071705;GO:0006405;GO:0006810;GO:0006139;GO:0016072;GO:0009987;GO:0006725;GO:0006913;GO:0051031;GO:0006807;GO:0008150;GO:0008152;GO:0051649;GO:0051236;GO:0034641;GO:0051234;GO:0044238;GO:0051179;GO:0051641;GO:0016070;GO:0046907;GO:…	K14544	UTP22, NOL6	rno03008	Ribosome biogenesis in eukaryotes	ENOG410XPP9	S:Function unknown	PF17406.6;PF17407.6;PF17405.6	Nrap_D5;Nrap_D6;Nrap_D4	Nrap protein PAP/OAS1-like domain 5;Nrap protein domain 6;Nrap protein nucleotidyltransferase domain 4	cytoplasmic
ENSRNOP00000012883	Sqle	Squalene monooxygenase	29230	pep primary_assembly:mRatBN7.2:7:90868011:90883618:1 gene:ENSRNOG00000009550.8 transcript:ENSRNOT00000012883.5 gene_biotype:protein_coding transcript_biotype:protein_coding gene_symbol:Sqle description:squalene epoxidase [Source:RGD Symbol;Acc:3755]	1e-05	-16.61	0.005037	down	yes	0	370.519	336.277	422.437	352.844	0	0	0	BP:sterol biosynthetic process;BP:cellular component assembly;BP:small molecule metabolic process;BP:lipid droplet formation;BP:regulation of biological process;BP:organic cyclic compound metabolic process;BP:organic cyclic compound biosynthetic process;BP:cellular component organization;BP:organic substance metabolic process;BP:biological regulation;BP:cellular component organization or biogenes…	GO:0016126;GO:0022607;GO:0044281;GO:0140042;GO:0050789;GO:1901360;GO:1901362;GO:0016043;GO:0071704;GO:0065007;GO:0071840;GO:0008610;GO:0042127;GO:0016125;GO:0006629;GO:1901576;GO:0009987;GO:0050794;GO:0009058;GO:0008150;GO:0008152;GO:0042221;GO:0070925;GO:0010033;GO:0008202;GO:0008203;GO:0006996;GO:0044238;GO:0034389;GO:1902652;GO:0050896;GO:0006066;GO:0006694;GO:1901617;GO:1901615GO:0016020;GO:0…	K00511	SQLE, ERG1	rno01100;rno00100	Metabolic pathways;Steroid biosynthesis	COG0654;COG0654	C:Energy production and conversion;H:Coenzyme transport and metabolism	PF08491.14;PF01494.23;PF01266.28	SE;FAD_binding_3;DAO	Squalene epoxidase;FAD binding domain;FAD dependent oxidoreductase	ER
ENSRNOP00000006365	Ftsj1	Putative tRNA (cytidine(32)/guanosine(34)-2'-O)-methyltransferase	363450	pep primary_assembly:mRatBN7.2:X:14244050:14252030:1 gene:ENSRNOG00000004776.7 transcript:ENSRNOT00000006365.7 gene_biotype:protein_coding transcript_biotype:protein_coding gene_symbol:Ftsj1 description:FtsJ RNA 2'-O-methyltransferase 1 [Source:RGD Symbol;Acc:1561061]	1e-05	-16.61	0.01768	down	yes	0	368.159	435.513	271.389	397.575	0	0	0	BP:peptide biosynthetic process;BP:RNA modification;BP:nucleic acid metabolic process;BP:cellular biosynthetic process;BP:cellular nitrogen compound metabolic process;BP:nitrogen compound metabolic process;BP:ncRNA metabolic process;BP:ncRNA processing;BP:organic cyclic compound metabolic process;BP:protein metabolic process;BP:tRNA methylation;BP:cellular nitrogen compound biosynthetic process;B…	GO:0043043;GO:0009451;GO:0090304;GO:0044249;GO:0034641;GO:0006807;GO:0034660;GO:0034470;GO:1901360;GO:0019538;GO:0030488;GO:0044271;GO:0048869;GO:0043604;GO:0071704;GO:0006400;GO:0032259;GO:0032502;GO:0030154;GO:0008033;GO:0006139;GO:0009987;GO:0006725;GO:0002181;GO:0043412;GO:0009059;GO:0043414;GO:0008152;GO:0001510;GO:1901564;GO:0022008;GO:0046483;GO:0016070;GO:0044238;GO:0002130;GO:0043603;GO:…	K14864	FTSJ1, TRM7	------	------	COG0293	S:Function unknown	PF01728.23	FtsJ	FtsJ-like methyltransferase	cytoplasmic
ENSRNOP00000090773	Lrsam1	Lrsam1	311866	pep primary_assembly:mRatBN7.2:3:16223367:16264154:-1 gene:ENSRNOG00000022312.7 transcript:ENSRNOT00000110767.1 gene_biotype:protein_coding transcript_biotype:protein_coding gene_symbol:Lrsam1 description:leucine rich repeat and sterile alpha motif containing 1 [Source:RGD Symbol;Acc:1564403]	1e-05	-16.61	0.009332	down	yes	0	349.783	283.158	371.068	395.124	0	0	0	BP:protein localization;BP:regulation of metabolic process;BP:regulation of transport;BP:positive regulation of response to stimulus;BP:regulation of response to stimulus;BP:positive regulation of defense response;BP:regulation of defense response;BP:cellular macromolecule localization;BP:regulation of organelle organization;BP:positive regulation of vacuole organization;BP:positive regulation of…	GO:0008104;GO:0019222;GO:0051049;GO:0048584;GO:0048583;GO:0031349;GO:0031347;GO:0070727;GO:0033043;GO:0044090;GO:0048522;GO:0048518;GO:0048519;GO:0051051;GO:1902117;GO:0045184;GO:0030163;GO:1901564;GO:0016192;GO:0019538;GO:0010638;GO:0009056;GO:0009896;GO:0009894;GO:0009893;GO:0002831;GO:0008152;GO:0006807;GO:0009057;GO:0050789;GO:1901575;GO:0065007;GO:0051130;GO:0006810;GO:0050794;GO:0008150;GO:…	K10641	LRSAM1	------	------	COG4886	S:Function unknown	PF13855.10;PF13920.10;PF12799.11;PF00536.34;PF07647.21	LRR_8;zf-C3HC4_3;LRR_4;SAM_1;SAM_2	Leucine rich repeat;Zinc finger, C3HC4 type;Leucine Rich repeats;SAM domain;SAM domain	cytoplasmic
ENSRNOP00000006519	Llgl2	Llgl2	360661	pep primary_assembly:mRatBN7.2:10:101051408:101086525:1 gene:ENSRNOG00000004834.6 transcript:ENSRNOT00000006519.5 gene_biotype:protein_coding transcript_biotype:protein_coding gene_symbol:Llgl2 description:LLGL scribble cell polarity complex component 2 [Source:RGD Symbol;Acc:1560307]	1e-05	-16.61	0.02671	down	yes	0	346.637	262.537	319.961	457.414	0	0	0	BP:developmental growth;BP:regulation of transport;BP:regulation of response to stimulus;BP:labyrinthine layer blood vessel development;BP:establishment or maintenance of cell polarity;BP:multicellular organism growth;BP:cellular component organization or biogenesis;BP:regulation of secretion;BP:regulation of signal transduction;BP:animal organ development;BP:organic acid transport;BP:organic sub…	GO:0048589;GO:0051049;GO:0048583;GO:0060716;GO:0007163;GO:0035264;GO:0071840;GO:0051046;GO:0009966;GO:0048513;GO:0015849;GO:0071702;GO:0015711;GO:0051293;GO:0016192;GO:0048568;GO:0032940;GO:0060670;GO:0060674;GO:0051223;GO:0050789;GO:0051656;GO:0050708;GO:0010646;GO:0001568;GO:0006887;GO:0016043;GO:0065007;GO:0051653;GO:0070201;GO:0140352;GO:0006810;GO:0050794;GO:0015820;GO:0008150;GO:0051234;GO:…	K06094	LLGL	rno05165;rno04390;rno04530	Human papillomavirus infection;Hippo signaling pathway;Tight junction	ENOG410XS6Z	S:Function unknown	PF08366.17;PF00400.36	LLGL;WD40	LLGL2;WD domain, G-beta repeat	cytoplasmic
ENSRNOP00000020925	Fbxo4	Fbxo4	310363	pep primary_assembly:mRatBN7.2:2:53174798:53187792:-1 gene:ENSRNOG00000015622.7 transcript:ENSRNOT00000020925.7 gene_biotype:protein_coding transcript_biotype:protein_coding gene_symbol:Fbxo4 description:F-box protein 4 [Source:RGD Symbol;Acc:1307580]	1e-05	-16.61	0.04486	down	yes	0	338.168	213.726	330.555	470.224	0	0	0	BP:regulation of protein localization;BP:regulation of primary metabolic process;BP:regulation of metabolic process;BP:regulation of cell cycle process;BP:regulation of response to stimulus;BP:organic cyclic compound metabolic process;BP:cellular response to stimulus;BP:positive regulation of macromolecule metabolic process;BP:common myeloid progenitor cell proliferation;BP:regulation of signal t…	GO:0032880;GO:0080090;GO:0019222;GO:0010564;GO:0048583;GO:1901360;GO:0051716;GO:0010604;GO:0035726;GO:0009966;GO:0010608;GO:0070647;GO:0032446;GO:0051246;GO:0048518;GO:0048519;GO:0046483;GO:0042127;GO:0051054;GO:0051052;GO:0060255;GO:0030163;GO:0065008;GO:1901564;GO:1901565;GO:0019538;GO:0010638;GO:0016567;GO:2000001;GO:1901873;GO:0009893;GO:0009891;GO:1900180;GO:0006807;GO:1904358;GO:0050789;GO:…	K10291	FBXO4	rno04120	Ubiquitin mediated proteolysis	ENOG410ZQ31	O:Posttranslational modification, protein turnover, chaperones	PF12937.11;PF00646.37	F-box-like;F-box	F-box-like;F-box domain	cytoplasmic
ENSRNOP00000023099	Trim5	Trim5	308906	pep primary_assembly:mRatBN7.2:1:158720438:158737393:-1 gene:ENSRNOG00000017191.7 transcript:ENSRNOT00000023100.6 gene_biotype:protein_coding transcript_biotype:protein_coding gene_symbol:Trim5 description:tripartite motif-containing 5 [Source:RGD Symbol;Acc:1304579]	1e-05	-16.61	0.008198	down	yes	0	303.21	351.899	256.254	301.477	0	0	0	BP:regulation of metabolic process;BP:positive regulation of response to stimulus;BP:regulation of response to stimulus;BP:positive regulation of defense response;BP:regulation of defense response;BP:response to external biotic stimulus;BP:regulation of signal transduction;BP:positive regulation of signal transduction;BP:interspecies interaction between organisms;BP:positive regulation of biologi…	GO:0019222;GO:0048584;GO:0048583;GO:0031349;GO:0031347;GO:0043207;GO:0009966;GO:0009967;GO:0044419;GO:0048518;GO:0048519;GO:0044790;GO:0043122;GO:0043123;GO:0061919;GO:0052372;GO:0051707;GO:0023056;GO:0009607;GO:0009605;GO:0031664;GO:0002376;GO:0009896;GO:0009894;GO:0009893;GO:0002831;GO:0002833;GO:0050789;GO:0002684;GO:0065007;GO:0043408;GO:0045087;GO:0050792;GO:0050794;GO:0006952;GO:0043903;GO:…	K10648	TRIM5	rno03250;rno05170	Viral life cycle - HIV-1;Human immunodeficiency virus 1 infection	ENOG410ZW0W	S:Function unknown	PF00622.32;PF13445.10;PF00643.28;PF15227.10;PF00097.29;PF13923.10	SPRY;zf-RING_UBOX;zf-B_box;zf-C3HC4_4;zf-C3HC4;zf-C3HC4_2	SPRY domain;RING-type zinc-finger;B-box zinc finger;zinc finger of C3HC4-type, RING;Zinc finger, C3HC4 type;Zinc finger, C3HC4 type	cytoplasmic
ENSRNOP00000080123	Mettl27	Mettl27	-	pep primary_assembly:mRatBN7.2:12:21757410:21766685:-1 gene:ENSRNOG00000046700.2 transcript:ENSRNOT00000106265.1 gene_biotype:protein_coding transcript_biotype:protein_coding gene_symbol:Mettl27 description:methyltransferase like 27 [Source:RGD Symbol;Acc:1588881]	1e-05	-16.61	0.01133	down	yes	0	298.706	321.089	339.579	235.45	0	0	0	BP:biological_process;BP:metabolic processMF:S-adenosylmethionine-dependent methyltransferase activity;MF:catalytic activity;MF:transferase activity;MF:transferase activity, transferring one-carbon groups;MF:molecular_function;MF:methyltransferase activity	GO:0008150;GO:0008152GO:0008757;GO:0003824;GO:0016740;GO:0016741;GO:0003674;GO:0008168	K24419	METTL27	------	------	COG0500	L:Replication, recombination and repair	PF13649.10;PF08241.16;PF13489.10;PF13847.10;PF01209.22;PF08242.16	Methyltransf_25;Methyltransf_11;Methyltransf_23;Methyltransf_31;Ubie_methyltran;Methyltransf_12	Methyltransferase domain;Methyltransferase domain;Methyltransferase domain;Methyltransferase domain;ubiE/COQ5 methyltransferase family;Methyltransferase domain	cytoplasmic
ENSRNOP00000080269	Kcnj16	Kcnj16	29719	pep primary_assembly:mRatBN7.2:10:95960725:96021702:1 gene:ENSRNOG00000004713.5 transcript:ENSRNOT00000110709.1 gene_biotype:protein_coding transcript_biotype:protein_coding gene_symbol:Kcnj16 description:potassium inwardly-rectifying channel, subfamily J, member 16 [Source:RGD Symbol;Acc:61824]	1e-05	-16.61	0.03101	down	yes	0	292.335	378.091	302.576	196.339	0	0	0	BP:regulation of transport;BP:ion homeostasis;BP:inorganic cation import into cell;BP:homeostatic process;BP:cellular process;BP:response to carbon dioxide;BP:regulation of ion transmembrane transport;BP:import across plasma membrane;BP:regulation of biological process;BP:regulation of transmembrane transport;BP:regulation of localization;BP:potassium ion transmembrane transport;BP:regulation of …	GO:0051049;GO:0050801;GO:0098659;GO:0042592;GO:0009987;GO:0010037;GO:0034765;GO:0098739;GO:0050789;GO:0034762;GO:0032879;GO:0071805;GO:0006885;GO:0099587;GO:0010033;GO:0098662;GO:0065007;GO:0043269;GO:0006813;GO:0006812;GO:0006811;GO:0006810;GO:0034220;GO:0008150;GO:0055080;GO:0042221;GO:0051234;GO:0051179;GO:0050794;GO:1901700;GO:0098655;GO:0055085;GO:0050896;GO:0098660;GO:0098657;GO:0048878;GO:…	K05009	KCNJ16, KIR5.1	rno04971	Gastric acid secretion	ENOG410XQ62	O:Posttranslational modification, protein turnover, chaperones	PF17655.5;PF01007.24	IRK_C;IRK	Inward rectifier potassium channel C-terminal domain;Inward rectifier potassium channel transmembrane domain	plasma membrane
ENSRNOP00000038464	Pcnx2	Pecanex-like protein	307949	pep primary_assembly:mRatBN7.2:19:53718655:53871364:-1 gene:ENSRNOG00000028580.8 transcript:ENSRNOT00000030077.8 gene_biotype:protein_coding transcript_biotype:protein_coding gene_symbol:Pcnx2 description:pecanex 2 [Source:RGD Symbol;Acc:1305883]	1e-05	-16.61	0.02542	down	yes	0	286.618	254.007	227.323	378.524	0	0	0	CC:cellular_component;CC:membrane;CC:cellular anatomical entity	GO:0005575;GO:0016020;GO:0110165	------	------	------	------	ENOG4111D2H	U:Intracellular trafficking, secretion, and vesicular transport	PF05041.19	Pecanex_C	Pecanex protein	plasma membrane
ENSRNOP00000040411	Csf1r	Receptor protein-tyrosine kinase	307403	pep primary_assembly:mRatBN7.2:18:54563990:54590415:1 gene:ENSRNOG00000018414.8 transcript:ENSRNOT00000049357.5 gene_biotype:protein_coding transcript_biotype:protein_coding gene_symbol:Csf1r description:colony stimulating factor 1 receptor [Source:RGD Symbol;Acc:2425]	1e-05	-16.61	0.01616	down	yes	0	277.309	207.246	324.14	300.541	0	0	0	BP:regulation of phosphate metabolic process;BP:cytokine-mediated signaling pathway;BP:regulation of metabolic process;BP:ruffle organization;BP:cellular component maintenance;BP:positive regulation of response to stimulus;BP:regulation of response to stimulus;BP:regulation of chemotaxis;BP:signal transduction;BP:cell surface receptor signaling pathway;BP:enzyme linked receptor protein signaling …	GO:0019220;GO:0019221;GO:0019222;GO:0031529;GO:0043954;GO:0048584;GO:0048583;GO:0050920;GO:0007165;GO:0007166;GO:0007167;GO:0007169;GO:0010556;GO:0051897;GO:0071840;GO:0080090;GO:0051716;GO:0120040;GO:0010604;GO:1905521;GO:0009966;GO:0009967;GO:0051493;GO:0042531;GO:0044419;GO:0048513;GO:0048518;GO:0048519;GO:0032722;GO:0044794;GO:0042127;GO:0030154;GO:0032101;GO:0060255;GO:0048468;GO:0021879;GO:…	K05090	CSF1R, FMS, CD115	rno04380;rno04015;rno04061;rno04151;rno04060;rno04014;rno05221;rno04010;rno05200;rno05202;rno04640	Osteoclast differentiation;Rap1 signaling pathway;Viral protein interaction with cytokine and cytokine receptor;PI3K-Akt signaling pathway;Cytokine-cytokine receptor interaction;Ras signaling pathway;Acute myeloid leukemia;MAPK signaling pathway;Pathways in cancer;Transcriptional misregulation in cancer;Hematopoietic cell lineage	COG0515	S:Function unknown	PF07714.21;PF00069.29;PF13927.10;PF00047.29;PF07679.20;PF13895.10	PK_Tyr_Ser-Thr;Pkinase;Ig_3;ig;I-set;Ig_2	Protein tyrosine and serine/threonine kinase;Protein kinase domain;Immunoglobulin domain;Immunoglobulin domain;Immunoglobulin I-set domain;Immunoglobulin domain	plasma membrane
ENSRNOP00000069304	Zfand3	Zfand3	-	pep primary_assembly:mRatBN7.2:20:8083407:8279616:1 gene:ENSRNOG00000059659.2 transcript:ENSRNOT00000085131.2 gene_biotype:protein_coding transcript_biotype:protein_coding gene_symbol:Zfand3 description:zinc finger AN1-type containing 3 [Source:RGD Symbol;Acc:1307113]	1e-05	-16.61	0.03561	down	yes	0	251.573	201.694	203.885	349.141	0	0	0	MF:cation binding;MF:transition metal ion binding;MF:organic cyclic compound binding;MF:ion binding;MF:molecular_function;MF:binding;MF:nucleic acid binding;MF:DNA binding;MF:metal ion binding;MF:heterocyclic compound binding;MF:zinc ion binding	GO:0043169;GO:0046914;GO:0097159;GO:0043167;GO:0003674;GO:0005488;GO:0003676;GO:0003677;GO:0046872;GO:1901363;GO:0008270	K24686	ZFAND3	------	------	ENOG4111UWC	O:Posttranslational modification, protein turnover, chaperones	PF01428.20;PF01754.20	zf-AN1;zf-A20	AN1-like Zinc finger;A20-like zinc finger	nuclear
ENSRNOP00000046455	Mapk12	Mitogen-activated protein kinase 12	60352	pep primary_assembly:mRatBN7.2:7:120206271:120216664:-1 gene:ENSRNOG00000031233.6 transcript:ENSRNOT00000044376.5 gene_biotype:protein_coding transcript_biotype:protein_coding gene_symbol:Mapk12 description:mitogen-activated protein kinase 12 [Source:RGD Symbol;Acc:70975]	1e-05	-16.61	0.002546	down	yes	0	212.331	221.032	190.985	224.975	0	0	0	BP:phosphorylation;BP:cell differentiation;BP:nitrogen compound metabolic process;BP:myoblast differentiation;BP:intracellular signal transduction;BP:cell cycle;BP:negative regulation of cell cycle;BP:organic substance metabolic process;BP:cellular developmental process;BP:regulation of biological process;BP:biological regulation;BP:negative regulation of biological process;BP:developmental proce…	GO:0016310;GO:0030154;GO:0006807;GO:0045445;GO:0035556;GO:0007049;GO:0045786;GO:0071704;GO:0048869;GO:0050789;GO:0065007;GO:0048519;GO:0032502;GO:0009987;GO:0050794;GO:0043412;GO:0036211;GO:0008150;GO:0008152;GO:0044238;GO:1901564;GO:0051726;GO:0044237;GO:0043170;GO:0019538;GO:0006796;GO:0006793;GO:0048523;GO:0007165GO:0043229;GO:0043227;GO:0043226;GO:0005737;GO:0005634;GO:0005739;GO:0005654;GO:0…	K04441	P38	rno05022;rno04071;rno04370;rno04010;rno04114;rno05132;rno05133;rno05135;rno04933;rno04932;rno04935;rno05014;rno04936;rno04912;rno04380;rno04261;rno05170;rno04914;rno05235;rno05142;rno04750;rno04658;rno04659;rno04611;rno04613;rno04620;rno04670;rno04657;rno05020;rno04015;rno01522;rno04148;rno05152;rno04068;rno05169;rno05161;rno04917;rno05163;rno05167;rno05415;rno04926;rno05417;rno05140;rno05145;rno…	Pathways of neurodegeneration - multiple diseases;Sphingolipid signaling pathway;VEGF signaling pathway;MAPK signaling pathway;Oocyte meiosis;Salmonella infection;Pertussis;Yersinia infection;AGE-RAGE signaling pathway in diabetic complications;Non-alcoholic fatty liver disease;Growth hormone synthesis, secretion and action;Amyotrophic lateral sclerosis;Alcoholic liver disease;GnRH signaling path…	ENOG410XNY0	U:Intracellular trafficking, secretion, and vesicular transport	PF00069.29;PF07714.21;PF03109.20	Pkinase;PK_Tyr_Ser-Thr;ABC1	Protein kinase domain;Protein tyrosine and serine/threonine kinase;ABC1 atypical kinase-like domain	cytoplasmic
ENSRNOP00000077569	Nat8f5	Nat8f5	114020	pep primary_assembly:mRatBN7.2:4:118260252:118285704:-1 gene:ENSRNOG00000015768.5 transcript:ENSRNOT00000103696.1 gene_biotype:protein_coding transcript_biotype:protein_coding gene_symbol:Nat8f5 description:N-acetyltransferase 8 (GCN5-related) family member 5 [Source:RGD Symbol;Acc:621610]	1e-05	-16.61	0.01442	down	yes	0	206.909	208.212	162.767	249.749	0	0	0	BP:developmental process;BP:regulation of cell adhesion;BP:specification of symmetry;BP:anatomical structure morphogenesis;BP:gastrulation with mouth forming second;BP:pattern specification process;BP:determination of left/right symmetry;BP:gastrulation;BP:regulation of biological process;BP:animal organ development;BP:biological regulation;BP:embryonic morphogenesis;BP:multicellular organismal p…	GO:0032502;GO:0030155;GO:0009799;GO:0009653;GO:0001702;GO:0007389;GO:0007368;GO:0007369;GO:0050789;GO:0048513;GO:0065007;GO:0048598;GO:0032501;GO:0050794;GO:0008150;GO:0048519;GO:0007507;GO:0048856;GO:0007162;GO:0009855;GO:0048523GO:0016020;GO:0005783;GO:0033116;GO:0005789;GO:0043229;GO:0043227;GO:0043226;GO:0031090;GO:0110165;GO:0005794;GO:0005793;GO:0098588;GO:0043231;GO:0005575GO:0003674;GO:00…	K20838	NAT8	rno00480;rno01100	Glutathione metabolism;Metabolic pathways	ENOG410Y59A;COG0456;ENOG4111HQT;ENOG4111UR3	S:Function unknown;	PF00583.29;PF13508.11;PF13673.11;PF14542.10;PF13527.11	Acetyltransf_1;Acetyltransf_7;Acetyltransf_10;Acetyltransf_CG;Acetyltransf_9	Acetyltransferase;Acetyltransferase;Acetyltransferase;GCN5-related N-acetyl-transferase;Acetyltransferase	peroxisomal
ENSRNOP00000011115	Crocc	Crocc	313663	pep primary_assembly:mRatBN7.2:5:153320962:153357426:-1 gene:ENSRNOG00000008334.9 transcript:ENSRNOT00000011114.9 gene_biotype:protein_coding transcript_biotype:protein_coding gene_symbol:Crocc description:ciliary rootlet coiled-coil, rootletin [Source:RGD Symbol;Acc:1305364]	1e-05	-16.61	0.005209	down	yes	0	198.605	220.168	171.314	204.331	0	0	0	BP:protein localization;BP:anatomical structure homeostasis;BP:regulation of cell projection assembly;BP:establishment of organelle localization;BP:regulation of cell projection organization;BP:cellular component organization or biogenesis;BP:positive regulation of cell projection organization;BP:cellular macromolecule localization;BP:positive regulation of biological process;BP:macromolecule loc…	GO:0008104;GO:0060249;GO:0060491;GO:0051656;GO:0031344;GO:0071840;GO:0031346;GO:0070727;GO:0048518;GO:0033036;GO:0042127;GO:0048871;GO:0010638;GO:0044782;GO:0045494;GO:0120036;GO:0120034;GO:0120035;GO:0120032;GO:0050789;GO:0016043;GO:0065007;GO:0045724;GO:1902017;GO:0051130;GO:0050794;GO:0008150;GO:0051234;GO:0033043;GO:0051128;GO:1903829;GO:0032880;GO:0051640;GO:0008284;GO:0031023;GO:0008283;GO:…	K16469	CROCC	------	------	ENOG410XPG3	S:Function unknown	PF15035.10	Rootletin	Ciliary rootlet component, centrosome cohesion	extracellular
ENSRNOP00000043075	Sirpb2	Sirpb2	-	pep primary_assembly:mRatBN7.2:2:85248600:85278835:-1 gene:ENSRNOG00000032580.5 transcript:ENSRNOT00000048046.5 gene_biotype:protein_coding transcript_biotype:protein_coding gene_symbol:Sirpb2 description:signal-regulatory protein beta 2 [Source:RGD Symbol;Acc:1309745]	1e-05	-16.61	0.01156	down	yes	0	191.129	183.371	230.28	159.735	0	0	0	BP:regulation of cell activation;BP:regulation of transport;BP:positive regulation of cell activation;BP:regulation of T cell activation;BP:regulation of cellular component organization;BP:regulation of cell-cell adhesion;BP:regulation of biological process;BP:positive regulation of cell-cell adhesion;BP:positive regulation of phagocytosis;BP:regulation of phagocytosis;BP:regulation of lymphocyte…	GO:0050865;GO:0051049;GO:0050867;GO:0050863;GO:0051128;GO:0022407;GO:0050789;GO:0022409;GO:0050766;GO:0050764;GO:0051249;GO:0045785;GO:0051240;GO:1903039;GO:0002684;GO:0065007;GO:0048518;GO:0002682;GO:0030155;GO:1903037;GO:0051130;GO:0051050;GO:0050870;GO:0060627;GO:0008150;GO:0051239;GO:0032879;GO:0030100;GO:0050794;GO:0051251;GO:0002694;GO:0002696;GO:0045807;GO:0048522GO:0016020;GO:0110165;GO:0…	------	------	------	------	ENOG410ZT4H	S:Function unknown	PF07686.21;PF00047.29;PF13927.10;PF13895.10;PF07679.20	V-set;ig;Ig_3;Ig_2;I-set	Immunoglobulin V-set domain;Immunoglobulin domain;Immunoglobulin domain;Immunoglobulin domain;Immunoglobulin I-set domain	extracellular
ENSRNOP00000044081	Hba-a3	Hba	287167	pep primary_assembly:mRatBN7.2:10:15311634:15312481:-1 gene:ENSRNOG00000047321.3 transcript:ENSRNOT00000048977.4 gene_biotype:protein_coding transcript_biotype:protein_coding gene_symbol:Hba-a3 description:hemoglobin alpha, adult chain 3 [Source:RGD Symbol;Acc:1359209]	1e-05	-16.61	0.01942	down	yes	0	165.148	211.673	145.465	138.307	0	0	0	BP:anatomical structure development;BP:cellular developmental process;BP:cell development;BP:response to reactive oxygen species;BP:cellular catabolic process;BP:embryo development;BP:embryo development ending in birth or egg hatching;BP:detoxification;BP:interspecies interaction between organisms;BP:organic substance catabolic process;BP:response to inorganic substance;BP:response to external bi…	GO:0048856;GO:0048869;GO:0048468;GO:0000302;GO:0044248;GO:0009790;GO:0009792;GO:0098754;GO:0044419;GO:1901575;GO:0010035;GO:0043207;GO:0009056;GO:0061515;GO:0009617;GO:0051179;GO:0071705;GO:0071704;GO:0048821;GO:0043009;GO:0032502;GO:0030185;GO:0032501;GO:0006810;GO:0072593;GO:0006950;GO:0001701;GO:0008150;GO:0008152;GO:0030097;GO:0042221;GO:0051234;GO:0051707;GO:0010033;GO:1901700;GO:0009607;GO:…	K13822	HBA	rno05143;rno05144	African trypanosomiasis;Malaria	COG1018	S:Function unknown	PF00042.26	Globin	Globin	cytoplasmic
ENSRNOP00000034774	AABR07065265.1	AABR07065265	-	pep primary_assembly:mRatBN7.2:6:113237519:113242425:-1 gene:ENSRNOG00000021751.3 transcript:ENSRNOT00000032968.3 gene_biotype:protein_coding transcript_biotype:protein_coding gene_symbol:AABR07065265.1	1e-05	-16.61	0.01394	down	yes	0	163.544	188.188	125.021	177.424	0	0	0	BP:regulation of primary metabolic process;BP:regulation of metabolic process;BP:organic cyclic compound metabolic process;BP:negative regulation of macromolecule metabolic process;BP:posttranscriptional regulation of gene expression;BP:positive regulation of biological process;BP:negative regulation of biological process;BP:ncRNA processing;BP:regulation of macromolecule metabolic process;BP:reg…	GO:0080090;GO:0019222;GO:1901360;GO:0010605;GO:0010608;GO:0048518;GO:0048519;GO:0034470;GO:0060255;GO:2001141;GO:0046483;GO:0009892;GO:0009890;GO:0034660;GO:0065007;GO:0006364;GO:0050793;GO:0009889;GO:0050794;GO:0008150;GO:0008152;GO:0016070;GO:0016072;GO:0006355;GO:0010556;GO:0010558;GO:0034641;GO:0006139;GO:0051246;GO:0009987;GO:0006725;GO:0034248;GO:0045597;GO:0045595;GO:0045892;GO:0051094;GO:…	K26736	PA2G4, EBP1	------	------	COG0024	J:Translation, ribosomal structure and biogenesis	PF00557.28	Peptidase_M24	Metallopeptidase family M24	nuclear
ENSRNOP00000016265	Snx10	Snx10	-	pep primary_assembly:mRatBN7.2:4:80612669:80676995:1 gene:ENSRNOG00000011944.6 transcript:ENSRNOT00000016265.6 gene_biotype:protein_coding transcript_biotype:protein_coding gene_symbol:Snx10 description:sorting nexin 10 [Source:RGD Symbol;Acc:1305782]	1e-05	-16.61	0.03464	down	yes	0	162.357	154.923	112.717	219.432	0	0	0	BP:protein localization;BP:anatomical structure homeostasis;BP:tissue remodeling;BP:cation homeostasis;BP:calcium ion homeostasis;BP:inorganic ion homeostasis;BP:myeloid leukocyte differentiation;BP:cellular component organization or biogenesis;BP:cellular response to stimulus;BP:cellular macromolecule localization;BP:cellular developmental process;BP:protein localization to microtubule organizin…	GO:0008104;GO:0060249;GO:0048771;GO:0055080;GO:0055074;GO:0098771;GO:0002573;GO:0071840;GO:0051716;GO:0070727;GO:0048869;GO:1905508;GO:0033036;GO:0019725;GO:0030154;GO:0045184;GO:0010033;GO:0016192;GO:0048871;GO:0016050;GO:0048878;GO:0046849;GO:0001696;GO:0044782;GO:0022607;GO:0022600;GO:0070887;GO:0046717;GO:0120036;GO:0120031;GO:0006886;GO:0016043;GO:0034097;GO:0060271;GO:0003008;GO:0006810;GO:…	K17924	SNX10_11	------	------	COG5391	U:Intracellular trafficking, secretion, and vesicular transport	PF00787.28	PX	PX domain	cytoplasmic
ENSRNOP00000001322	Stxbp2	Stxbp2	-	pep primary_assembly:mRatBN7.2:12:1689433:1700458:1 gene:ENSRNOG00000000994.5 transcript:ENSRNOT00000001322.5 gene_biotype:protein_coding transcript_biotype:protein_coding gene_symbol:Stxbp2 description:syntaxin binding protein 2 [Source:RGD Symbol;Acc:619967]	1e-05	-16.61	0.02178	down	yes	0	159.089	171.325	192.931	113.012	0	0	0	BP:protein localization;BP:regulation of secretion;BP:positive regulation of secretion;BP:regulation of transport;BP:positive regulation of response to stimulus;BP:regulation of response to stimulus;BP:regulation of leukocyte mediated immunity;BP:regulation of neurotransmitter levels;BP:cellular response to stimulus;BP:cellular macromolecule localization;BP:leukocyte mediated cytotoxicity;BP:vesi…	GO:0008104;GO:0051046;GO:0051047;GO:0051049;GO:0048584;GO:0048583;GO:0002703;GO:0001505;GO:0051716;GO:0070727;GO:0001909;GO:0006904;GO:0048518;GO:0002682;GO:0001906;GO:0033036;GO:0099003;GO:0051050;GO:0045184;GO:0048278;GO:0006836;GO:0010033;GO:0065008;GO:0016192;GO:0002274;GO:0002376;GO:0033003;GO:0033005;GO:0033006;GO:0033008;GO:0002275;GO:0045321;GO:0050789;GO:0002283;GO:0043300;GO:0043302;GO:…	K15300	STXBP2, MUNC18-2	------	------	COG5158	S:Function unknown	PF00995.27	Sec1	Sec1 family	cytoplasmic
ENSRNOP00000024655	Dhx32	Dhx32	361667	pep primary_assembly:mRatBN7.2:1:188524512:188577500:-1 gene:ENSRNOG00000018119.5 transcript:ENSRNOT00000024655.5 gene_biotype:protein_coding transcript_biotype:protein_coding gene_symbol:Dhx32 description:DEAH-box helicase 32 (putative) [Source:RGD Symbol;Acc:1311740]	1e-05	-16.61	0.04386	down	yes	0	140.521	158.319	81.2003	182.043	0	0	0	CC:intracellular organelle;CC:membrane-bounded organelle;CC:mitochondrion;CC:organelle;CC:cellular anatomical entity;CC:macromolecular complex;CC:intracellular membrane-bounded organelle;CC:ribonucleoprotein complex;CC:cellular_component;CC:spliceosomal complexMF:nucleic acid binding;MF:purine ribonucleoside triphosphate binding;MF:ribonucleotide binding;MF:molecular_function;MF:binding;MF:ATPase…	GO:0043229;GO:0043227;GO:0005739;GO:0043226;GO:0110165;GO:0032991;GO:0043231;GO:1990904;GO:0005575;GO:0005681GO:0003676;GO:0035639;GO:0032553;GO:0003674;GO:0005488;GO:0016887;GO:0005524;GO:0008186;GO:0000166;GO:1901363;GO:1901265;GO:0043168;GO:0043167;GO:0017076;GO:0016787;GO:0140098;GO:0017111;GO:0004386;GO:0036094;GO:0003824;GO:0016818;GO:0030554;GO:0097367;GO:0097159;GO:0016817;GO:0016462;GO:0…	K18994	DHX32	------	------	COG1643	A:RNA processing and modification	PF07717.20;PF21010.1;PF04408.27	OB_NTP_bind;HA2_C;HA2_N	Oligonucleotide/oligosaccharide-binding;Helicase associated domain;Helicase associated domain	cytoplasmic
ENSRNOP00000088808	Pcdhgc5	Pcdhga5	-	pep primary_assembly:mRatBN7.2:18:29535676:29667865:1 gene:ENSRNOG00000063070.1 transcript:ENSRNOT00000112219.1 gene_biotype:protein_coding transcript_biotype:protein_coding gene_symbol:Pcdhga5 description:protocadherin gamma subfamily A, 5 [Source:RGD Symbol;Acc:1311949]	1e-05	-16.61	0.02344	down	yes	0	140.311	171.462	151.324	98.1466	0	0	0	BP:cellular process;BP:cell-cell adhesion;BP:biological_process;BP:cell-cell adhesion via plasma-membrane adhesion molecules;BP:cell adhesion;BP:homophilic cell adhesion via plasma membrane adhesion moleculesCC:membrane;CC:cellular_component;CC:plasma membrane;CC:cellular anatomical entityMF:binding;MF:cation binding;MF:ion binding;MF:metal ion binding;MF:molecular_function;MF:calcium ion binding	GO:0009987;GO:0098609;GO:0008150;GO:0098742;GO:0007155;GO:0007156GO:0016020;GO:0005575;GO:0005886;GO:0110165GO:0005488;GO:0043169;GO:0043167;GO:0046872;GO:0003674;GO:0005509	K16495	PCDHGA	------	------	ENOG410XQHI	O:Posttranslational modification, protein turnover, chaperones	PF00028.21;PF08266.16;PF16492.9;PF15974.9	Cadherin;Cadherin_2;Cadherin_C_2;Cadherin_tail	Cadherin domain;Cadherin-like;Cadherin cytoplasmic C-terminal;Cadherin C-terminal cytoplasmic tail, catenin-binding region	plasma membrane
ENSRNOP00000030489	Cfap298	Cfap298	-	pep primary_assembly:mRatBN7.2:11:30181905:30191346:-1 gene:ENSRNOG00000021399.6 transcript:ENSRNOT00000030279.6 gene_biotype:protein_coding transcript_biotype:protein_coding gene_symbol:Cfap298 description:cilia and flagella associated protein 298 [Source:RGD Symbol;Acc:1306954]	1e-05	-16.61	0.01689	down	yes	0	135.358	101.334	161.541	143.199	0	0	0	BP:cellular component assembly;BP:cell projection organization;BP:cell projection assembly;BP:regulation of microtubule-based movement;BP:plasma membrane bounded cell projection organization;BP:regulation of microtubule-based process;BP:regulation of biological process;BP:cellular component organization or biogenesis;BP:plasma membrane bounded cell projection assembly;BP:cellular component organi…	GO:0022607;GO:0030030;GO:0030031;GO:0060632;GO:0120036;GO:0032886;GO:0050789;GO:0071840;GO:0120031;GO:0016043;GO:0065007;GO:0060271;GO:0008283;GO:0009987;GO:0050794;GO:0008150;GO:0070925;GO:0003352;GO:0006996;GO:0044782GO:0043229;GO:0043228;GO:0005929;GO:0043227;GO:0005856;GO:0042995;GO:0043226;GO:0110165;GO:0120025;GO:0043232;GO:0005829;GO:0005575	K24229	CFAP298	------	------	ENOG410XT5S	S:Function unknown	PF11069.12	CFAP298	Cilia- and flagella-associated protein 298	cytoplasmic
ENSRNOP00000003343	Ifi47	Ifi47	246208	pep primary_assembly:mRatBN7.2:10:33297640:33305145:1 gene:ENSRNOG00000002470.9 transcript:ENSRNOT00000003343.9 gene_biotype:protein_coding transcript_biotype:protein_coding gene_symbol:Ifi47 description:interferon gamma inducible protein 47 [Source:RGD Symbol;Acc:708470]	1e-05	-16.61	0.04058	down	yes	0	130.251	110.946	183.709	96.0988	0	0	0	BP:cellular response to interferon-beta;BP:cellular response to chemical stimulus;BP:response to interferon-beta;BP:cellular response to stimulus;BP:response to external biotic stimulus;BP:interspecies interaction between organisms;BP:cellular response to organic substance;BP:response to cytokine;BP:cellular process;BP:defense response;BP:response to stress;BP:biological_process;BP:response to ch…	GO:0035458;GO:0070887;GO:0035456;GO:0051716;GO:0043207;GO:0044419;GO:0071310;GO:0034097;GO:0009987;GO:0006952;GO:0006950;GO:0008150;GO:0042221;GO:0051707;GO:0010033;GO:0009607;GO:0009605;GO:0071345;GO:0050896;GO:0098542GO:0005783;GO:0005789;GO:0043229;GO:0043227;GO:0043226;GO:0031090;GO:0016020;GO:0110165;GO:0043231;GO:0005575GO:0035639;GO:1901363;GO:0003674;GO:0005488;GO:0043167;GO:1901265;GO:00…	K17072	IFI47	rno04668	TNF signaling pathway	ENOG41125KF	S:Function unknown	PF05049.17;PF01926.27	IIGP;MMR_HSR1	Interferon-inducible GTPase;50S ribosome-binding GTPase	cytoplasmic
ENSRNOP00000067032	Suds3	Suds3	360819	pep primary_assembly:mRatBN7.2:12:39477568:39499628:1 gene:ENSRNOG00000001139.9 transcript:ENSRNOT00000075646.4 gene_biotype:protein_coding transcript_biotype:protein_coding gene_symbol:Suds3 description:SDS3 homolog, SIN3A corepressor complex component [Source:RGD Symbol;Acc:1305986]	1e-05	-16.61	0.007732	down	yes	0	124.69	104.987	143.128	125.956	0	0	0	BP:negative regulation of metabolic process;BP:regulation of primary metabolic process;BP:regulation of metabolic process;BP:negative regulation of cellular biosynthetic process;BP:regulation of cellular biosynthetic process;BP:negative regulation of cellular metabolic process;BP:regulation of cellular metabolic process;BP:regulation of biological process;BP:negative regulation of macromolecule m…	GO:0009892;GO:0080090;GO:0019222;GO:0031327;GO:0031326;GO:0031324;GO:0031323;GO:0050789;GO:0010605;GO:0009890;GO:0000122;GO:0060255;GO:0010556;GO:0065007;GO:0048519;GO:0010468;GO:0045934;GO:0019219;GO:0009889;GO:0050794;GO:1902679;GO:0045892;GO:0051171;GO:0051172;GO:2001141;GO:0051253;GO:0051252;GO:0006355;GO:0006357;GO:0008150;GO:0010558;GO:0048523GO:0005829;GO:0016604;GO:0005654;GO:0110165;GO:0…	K19201	SUDS3, SAP45	------	------	ENOG410Y9N9	K:Transcription	PF08598.15	Sds3	Sds3-like	nuclear
ENSRNOP00000011663	Pdlim2	PDZ and LIM domain protein 2	290354	pep primary_assembly:mRatBN7.2:15:45237477:45249242:-1 gene:ENSRNOG00000008543.6 transcript:ENSRNOT00000011663.5 gene_biotype:protein_coding transcript_biotype:protein_coding gene_symbol:Pdlim2 description:PDZ and LIM domain 2 [Source:RGD Symbol;Acc:1359203]	1e-05	-16.61	0.01034	down	yes	0	111.966	133.913	95.1985	106.788	0	0	0	BP:developmental process;BP:metabolic process;BP:organonitrogen compound metabolic process;BP:macromolecule metabolic process;BP:muscle structure development;BP:cellular component organization or biogenesis;BP:organic substance catabolic process;BP:cellular component organization;BP:organic substance metabolic process;BP:animal organ development;BP:actin filament-based process;BP:nitrogen compoun…	GO:0032502;GO:0008152;GO:1901564;GO:0043170;GO:0061061;GO:0071840;GO:1901575;GO:0016043;GO:0071704;GO:0048513;GO:0030029;GO:0006807;GO:0008150;GO:0030036;GO:0007010;GO:0009056;GO:0009057;GO:0006996;GO:0007507;GO:1901565;GO:0048856;GO:0030163;GO:0019538;GO:0044238;GO:0009987GO:0032432;GO:0043229;GO:0043228;GO:0070161;GO:0043226;GO:0042641;GO:0005856;GO:0001725;GO:0097517;GO:0030018;GO:0030054;GO:0…	K23353	PDLIM1_2_3_4	------	------	ENOG410XRD4;ENOG4110362	U:Intracellular trafficking, secretion, and vesicular transport;	PF00595.28;PF15936.9;PF17820.5;PF00412.26	PDZ;DUF4749;PDZ_6;LIM	PDZ domain;Domain of unknown function;PDZ domain;LIM domain	cytoplasmic
ENSRNOP00000000529	Tap1	Tap1	24811	pep primary_assembly:mRatBN7.2:20:4656263:4666901:-1 gene:ENSRNOG00000000457.7 transcript:ENSRNOT00000000529.7 gene_biotype:protein_coding transcript_biotype:protein_coding gene_symbol:Tap1 description:transporter 1, ATP binding cassette subfamily B member [Source:RGD Symbol;Acc:3817]	1e-05	-16.61	0.04995	down	yes	0	110.172	153.405	64.8268	112.285	0	0	0	BP:protein localization;BP:negative regulation of response to stimulus;BP:regulation of response to stimulus;BP:negative regulation of lymphocyte mediated immunity;BP:negative regulation of defense response;BP:negative regulation of leukocyte mediated immunity;BP:regulation of leukocyte mediated immunity;BP:regulation of cell killing;BP:negative regulation of cell killing;BP:regulation of defense…	GO:0008104;GO:0048585;GO:0048583;GO:0002707;GO:0031348;GO:0002704;GO:0002703;GO:0031341;GO:0031342;GO:0031347;GO:0048519;GO:0046967;GO:0046968;GO:0002706;GO:0002376;GO:0001911;GO:0045824;GO:0033036;GO:0002831;GO:0002832;GO:0065007;GO:0048002;GO:0001910;GO:0002682;GO:0002683;GO:0019882;GO:0019883;GO:0019885;GO:0006810;GO:0050794;GO:0006952;GO:0006950;GO:0042270;GO:0008150;GO:0002483;GO:0051234;GO:…	K05653	ABCB2, TAP1	rno04145;rno05170;rno05340;rno05169;rno05168;rno02010;rno04612;rno05163	Phagosome;Human immunodeficiency virus 1 infection;Primary immunodeficiency;Epstein-Barr virus infection;Herpes simplex virus 1 infection;ABC transporters;Antigen processing and presentation;Human cytomegalovirus infection	COG1132	S:Function unknown	PF00664.27;PF00005.31;PF02463.23	ABC_membrane;ABC_tran;SMC_N	ABC transporter transmembrane region;ABC transporter;RecF/RecN/SMC N terminal domain	extracellular
ENSRNOP00000054248	Tgfa	Tgfa	-	pep primary_assembly:mRatBN7.2:4:118618269:118700894:1 gene:ENSRNOG00000016182.8 transcript:ENSRNOT00000057441.5 gene_biotype:protein_coding transcript_biotype:protein_coding gene_symbol:Tgfa description:transforming growth factor alpha [Source:RGD Symbol;Acc:3849]	1e-05	-16.61	0.03702	down	yes	0	69.5528	78.4015	87.7089	42.548	0	0	0	BP:regulation of phosphate metabolic process;BP:regulation of primary metabolic process;BP:regulation of metabolic process;BP:positive regulation of response to stimulus;BP:regulation of response to stimulus;BP:signal transduction;BP:cell surface receptor signaling pathway;BP:enzyme linked receptor protein signaling pathway;BP:transmembrane receptor protein tyrosine kinase signaling pathway;BP:ma…	GO:0019220;GO:0080090;GO:0019222;GO:0048584;GO:0048583;GO:0007165;GO:0007166;GO:0007167;GO:0007169;GO:0060749;GO:0045787;GO:0009966;GO:0009967;GO:0048518;GO:0048519;GO:0007088;GO:0042127;GO:0060255;GO:0007173;GO:0042325;GO:0042327;GO:0050731;GO:0050730;GO:0010638;GO:0051783;GO:0051781;GO:0051785;GO:0045840;GO:0009893;GO:0050789;GO:0090068;GO:0007346;GO:0065007;GO:0048646;GO:0051130;GO:0050794;GO:…	K08774	TGFA	rno01521;rno04915;rno04151;rno05223;rno04014;rno04020;rno04012;rno04010;rno05225;rno05215;rno05214;rno05200;rno05212;rno05211;rno05210	EGFR tyrosine kinase inhibitor resistance;Estrogen signaling pathway;PI3K-Akt signaling pathway;Non-small cell lung cancer;Ras signaling pathway;Calcium signaling pathway;ErbB signaling pathway;MAPK signaling pathway;Hepatocellular carcinoma;Prostate cancer;Glioma;Pathways in cancer;Pancreatic cancer;Renal cell carcinoma;Colorectal cancer	ENOG4111Z4I	T:Signal transduction mechanisms	------	------	------	extracellular
