# Supplementary material for: DIA-based proteomics reveals anti-inflammatory role of DL-3-n-butylphthalide in cerebral small vessel disease-induced brain injury in hypertensive rat
Source: Transl Neurosci. 2025 Aug 29;16(1):20250381. doi: 10.1515/tnsci-2025-0381 (PMC12413627; doi:10.1515/tnsci-2025-0381)
Supplement: Supplementary Table 2 [file tnsci-2025-0381-sm3.xlsx]

## Sheet: 层级聚类热图数据表_DEPs_NBP_VS_SHR_Clust
Accession	Symbol	Protein name	Entrez ID	Description	Pro_GL	Pro_GN	Pro_GR	Pro_B4	Pro_B5	Pro_DL
ENSRNOP00000044720	Gstm3	Glutathione transferase	-	pep primary_assembly:mRatBN7.2:2:195607289:195612475:-1 gene:ENSRNOG00000019058.3 transcript:ENSRNOT00000051261.7 gene_biotype:protein_coding transcript_biotype:protein_coding gene_symbol:Gstm3 description:glutathione S-transferase mu 3 [Source:RGD Symbol;Acc:620381]	-1.15705	-0.41579	-1.23939	1.33376	0.538735	0.939736
ENSRNOP00000026499	Mrps18a	Mrps18a	301249	pep primary_assembly:mRatBN7.2:9:14853291:14869835:-1 gene:ENSRNOG00000019511.6 transcript:ENSRNOT00000026499.6 gene_biotype:protein_coding transcript_biotype:protein_coding gene_symbol:Mrps18a description:mitochondrial ribosomal protein S18A [Source:RGD Symbol;Acc:735229]	-1.50116	-0.397491	-0.929374	0.745793	1.06052	1.0217
ENSRNOP00000006519	Llgl2	Llgl2	360661	pep primary_assembly:mRatBN7.2:10:101051408:101086525:1 gene:ENSRNOG00000004834.6 transcript:ENSRNOT00000006519.5 gene_biotype:protein_coding transcript_biotype:protein_coding gene_symbol:Llgl2 description:LLGL scribble cell polarity complex component 2 [Source:RGD Symbol;Acc:1560307]	-0.999766	-0.999766	-0.999766	0.966378	0.992691	1.04023
ENSRNOP00000056637	Slc13a4	Slc13a4	503568	pep primary_assembly:mRatBN7.2:4:63943395:63988168:-1 gene:ENSRNOG00000011184.7 transcript:ENSRNOT00000059892.5 gene_biotype:protein_coding transcript_biotype:protein_coding gene_symbol:Slc13a4 description:solute carrier family 13 member 4 [Source:RGD Symbol;Acc:1359715]	-0.741176	-1.28264	-0.927983	0.831385	1.11046	1.00995
ENSRNOP00000003470	Rchy1	Rchy1	289508	pep primary_assembly:mRatBN7.2:14:16113224:16129005:1 gene:ENSRNOG00000002546.5 transcript:ENSRNOT00000003470.5 gene_biotype:protein_coding transcript_biotype:protein_coding gene_symbol:Rchy1 description:ring finger and CHY zinc finger domain containing 1 [Source:RGD Symbol;Acc:1359180]	-1.36445	-0.545034	-0.97058	0.721885	1.23596	0.922212
ENSRNOP00000012342	Cnr2	Cannabinoid receptor 2	57302	pep primary_assembly:mRatBN7.2:5:148148519:148151548:1 gene:ENSRNOG00000009260.6 transcript:ENSRNOT00000012342.5 gene_biotype:protein_coding transcript_biotype:protein_coding gene_symbol:Cnr2 description:cannabinoid receptor 2 [Source:RGD Symbol;Acc:619713]	-0.824662	-0.518272	-1.40379	0.49173	1.51247	0.742527
ENSRNOP00000080123	Mettl27	Mettl27	-	pep primary_assembly:mRatBN7.2:12:21757410:21766685:-1 gene:ENSRNOG00000046700.2 transcript:ENSRNOT00000106265.1 gene_biotype:protein_coding transcript_biotype:protein_coding gene_symbol:Mettl27 description:methyltransferase like 27 [Source:RGD Symbol;Acc:1588881]	-0.999883	-0.999883	-0.999883	1.01126	1.01877	0.969616
ENSRNOP00000025600	Trim33	Trim33	365894	pep primary_assembly:mRatBN7.2:2:190807243:190888814:1 gene:ENSRNOG00000018946.8 transcript:ENSRNOT00000025600.6 gene_biotype:protein_coding transcript_biotype:protein_coding gene_symbol:Trim33 description:tripartite motif-containing 33 [Source:RGD Symbol;Acc:1307339]	-1.09901	0.119223	-1.45339	0.15375	0.991236	1.28819
ENSRNOP00000017156	Zcchc17	Zcchc17	500555	pep primary_assembly:mRatBN7.2:5:142658627:142700426:-1 gene:ENSRNOG00000012266.5 transcript:ENSRNOT00000017156.5 gene_biotype:protein_coding transcript_biotype:protein_coding gene_symbol:Zcchc17 description:zinc finger CCHC-type containing 17 [Source:RGD Symbol;Acc:1565267]	-0.46617	-0.302102	-1.73691	1.4157	0.740789	0.348698
ENSRNOP00000048288	Slco1a4	Solute carrier organic anion transporter family member	-	pep primary_assembly:mRatBN7.2:4:175172500:175254573:-1 gene:ENSRNOG00000047493.4 transcript:ENSRNOT00000049569.5 gene_biotype:protein_coding transcript_biotype:protein_coding gene_symbol:Slco1a4 description:solute carrier organic anion transporter family, member 1a4 [Source:RGD Symbol;Acc:621389]	-0.999967	-0.999967	-0.999967	1.00448	1.01126	0.984156
ENSRNOP00000003077	Pdgfra	Platelet-derived growth factor receptor alpha	25267	pep primary_assembly:mRatBN7.2:14:33005839:33054335:-1 gene:ENSRNOG00000002244.6 transcript:ENSRNOT00000003077.6 gene_biotype:protein_coding transcript_biotype:protein_coding gene_symbol:Pdgfra description:platelet derived growth factor receptor alpha [Source:RGD Symbol;Acc:3284]	-1.05186	-0.794255	-1.04587	0.701171	1.46785	0.722967
ENSRNOP00000021802	Npr2	Guanylate cyclase	116564	pep primary_assembly:mRatBN7.2:5:57883171:57901580:1 gene:ENSRNOG00000015991.8 transcript:ENSRNOT00000021802.6 gene_biotype:protein_coding transcript_biotype:protein_coding gene_symbol:Npr2 description:natriuretic peptide receptor 2 [Source:RGD Symbol;Acc:620851]	-1.22889	-0.673911	-0.922209	1.21868	0.350479	1.25586
ENSRNOP00000088808	Pcdhgc5	Pcdhga5	-	pep primary_assembly:mRatBN7.2:18:29535676:29667865:1 gene:ENSRNOG00000063070.1 transcript:ENSRNOT00000112219.1 gene_biotype:protein_coding transcript_biotype:protein_coding gene_symbol:Pcdhga5 description:protocadherin gamma subfamily A, 5 [Source:RGD Symbol;Acc:1311949]	-0.999714	-0.999714	-0.999714	1.03193	1.01425	0.952968
ENSRNOP00000011026	Ncoa2	Nuclear receptor coactivator	83724	pep primary_assembly:mRatBN7.2:5:5847334:6067451:1 gene:ENSRNOG00000007975.8 transcript:ENSRNOT00000011026.6 gene_biotype:protein_coding transcript_biotype:protein_coding gene_symbol:Ncoa2 description:nuclear receptor coactivator 2 [Source:RGD Symbol;Acc:620108]	-0.980979	-0.352472	-1.34287	1.21292	0.19869	1.26471
ENSRNOP00000072091	Scn3a	Sodium channel protein	497770	pep primary_assembly:mRatBN7.2:3:50148139:50258119:-1 gene:ENSRNOG00000005007.8 transcript:ENSRNOT00000081401.2 gene_biotype:protein_coding transcript_biotype:protein_coding gene_symbol:Scn3a description:sodium voltage-gated channel alpha subunit 3 [Source:RGD Symbol;Acc:3635]	-1.44088	-0.475039	-0.960929	1.00968	0.855412	1.01175
ENSRNOP00000080269	Kcnj16	Kcnj16	29719	pep primary_assembly:mRatBN7.2:10:95960725:96021702:1 gene:ENSRNOG00000004713.5 transcript:ENSRNOT00000110709.1 gene_biotype:protein_coding transcript_biotype:protein_coding gene_symbol:Kcnj16 description:potassium inwardly-rectifying channel, subfamily J, member 16 [Source:RGD Symbol;Acc:61824]	-0.999665	-0.999665	-0.999665	1.03906	1.00907	0.950856
ENSRNOP00000046751	Unc13b	Unc13b	-	pep primary_assembly:mRatBN7.2:5:57289227:57502926:1 gene:ENSRNOG00000008237.9 transcript:ENSRNOT00000043216.6 gene_biotype:protein_coding transcript_biotype:protein_coding gene_symbol:Unc13b description:unc-13 homolog B [Source:RGD Symbol;Acc:619723]	-0.517105	-1.17822	-1.15447	0.701704	0.748431	1.39966
ENSRNOP00000012883	Sqle	Squalene monooxygenase	29230	pep primary_assembly:mRatBN7.2:7:90868011:90883618:1 gene:ENSRNOG00000009550.8 transcript:ENSRNOT00000012883.5 gene_biotype:protein_coding transcript_biotype:protein_coding gene_symbol:Sqle description:squalene epoxidase [Source:RGD Symbol;Acc:3755]	-0.999958	-0.999958	-0.999958	0.987781	1.01795	0.994141
ENSRNOP00000084023	Nol6	Nucleolar protein 6	-	pep primary_assembly:mRatBN7.2:5:56261457:56266386:-1 gene:ENSRNOG00000010409.9 transcript:ENSRNOT00000076185.2 gene_biotype:protein_coding transcript_biotype:protein_coding gene_symbol:Nol6 description:nucleolar protein 6 [Source:RGD Symbol;Acc:1308033]	-0.999874	-0.999874	-0.999874	0.997688	0.973548	1.02839
ENSRNOP00000046455	Mapk12	Mitogen-activated protein kinase 12	60352	pep primary_assembly:mRatBN7.2:7:120206271:120216664:-1 gene:ENSRNOG00000031233.6 transcript:ENSRNOT00000044376.5 gene_biotype:protein_coding transcript_biotype:protein_coding gene_symbol:Mapk12 description:mitogen-activated protein kinase 12 [Source:RGD Symbol;Acc:70975]	-0.999975	-0.999975	-0.999975	1.00585	0.985791	1.00828
ENSRNOP00000044914	Os9	Protein OS-9	362891	pep primary_assembly:mRatBN7.2:7:62917190:62943745:-1 gene:ENSRNOG00000025570.6 transcript:ENSRNOT00000049895.4 gene_biotype:protein_coding transcript_biotype:protein_coding gene_symbol:Os9 description:OS9, endoplasmic reticulum lectin [Source:RGD Symbol;Acc:1359574]	-0.297719	-0.636029	-1.62719	1.01504	0.209973	1.33592
ENSRNOP00000081021	Irf2bp2	Irf2bp2	-	pep primary_assembly:mRatBN7.2:19:54560128:54566642:-1 gene:ENSRNOG00000070206.1 transcript:ENSRNOT00000108063.1 gene_biotype:protein_coding transcript_biotype:protein_coding gene_symbol:Irf2bp2 description:interferon regulatory factor 2 binding protein 2 [Source:RGD Symbol;Acc:1589517]	-0.54867	-0.529046	-1.67665	0.725845	1.12298	0.905532
ENSRNOP00000020925	Fbxo4	Fbxo4	310363	pep primary_assembly:mRatBN7.2:2:53174798:53187792:-1 gene:ENSRNOG00000015622.7 transcript:ENSRNOT00000020925.7 gene_biotype:protein_coding transcript_biotype:protein_coding gene_symbol:Fbxo4 description:F-box protein 4 [Source:RGD Symbol;Acc:1307580]	-0.999537	-0.999537	-0.999537	0.945075	1.00326	1.05028
ENSRNOP00000083031	Slc44a2	Choline transporter-like protein	363024	pep primary_assembly:mRatBN7.2:8:19870888:19905342:1 gene:ENSRNOG00000031824.6 transcript:ENSRNOT00000109509.1 gene_biotype:protein_coding transcript_biotype:protein_coding gene_symbol:Slc44a2 description:solute carrier family 44 member 2 [Source:RGD Symbol;Acc:1309680]	-0.999962	-0.999962	-0.999962	0.982729	1.01119	1.00597
ENSRNOP00000035420	Crb2	Crb2	366031	pep primary_assembly:mRatBN7.2:3:21542221:21563294:1 gene:ENSRNOG00000025498.4 transcript:ENSRNOT00000037257.4 gene_biotype:protein_coding transcript_biotype:protein_coding gene_symbol:Crb2 description:crumbs cell polarity complex component 2 [Source:RGD Symbol;Acc:1309368]	-0.999967	-0.999967	-0.999967	0.997288	0.987371	1.01524
ENSRNOP00000000529	Tap1	Tap1	24811	pep primary_assembly:mRatBN7.2:20:4656263:4666901:-1 gene:ENSRNOG00000000457.7 transcript:ENSRNOT00000000529.7 gene_biotype:protein_coding transcript_biotype:protein_coding gene_symbol:Tap1 description:transporter 1, ATP binding cassette subfamily B member [Source:RGD Symbol;Acc:3817]	-0.99934	-0.99934	-0.99934	1.05577	0.931493	1.01075
ENSRNOP00000011663	Pdlim2	PDZ and LIM domain protein 2	290354	pep primary_assembly:mRatBN7.2:15:45237477:45249242:-1 gene:ENSRNOG00000008543.6 transcript:ENSRNOT00000011663.5 gene_biotype:protein_coding transcript_biotype:protein_coding gene_symbol:Pdlim2 description:PDZ and LIM domain 2 [Source:RGD Symbol;Acc:1359203]	-0.999896	-0.999896	-0.999896	1.02708	0.978052	0.994558
ENSRNOP00000072765	Manba	Beta-mannosidase	310864	pep primary_assembly:mRatBN7.2:2:223910432:224002983:1 gene:ENSRNOG00000052247.2 transcript:ENSRNOT00000087371.2 gene_biotype:protein_coding transcript_biotype:protein_coding gene_symbol:Manba description:mannosidase beta [Source:RGD Symbol;Acc:1305785]	-0.965588	-0.0456973	-1.61995	0.669418	1.16643	0.795382
ENSRNOP00000028288	Elp6	Elongator complex protein 6	363150	pep primary_assembly:mRatBN7.2:8:110279979:110295060:1 gene:ENSRNOG00000020847.8 transcript:ENSRNOT00000028288.8 gene_biotype:protein_coding transcript_biotype:protein_coding gene_symbol:Elp6 description:elongator acetyltransferase complex subunit 6 [Source:RGD Symbol;Acc:1305478]	-0.512007	-1.15339	-1.19838	0.864119	0.664117	1.33554
ENSRNOP00000077569	Nat8f5	Nat8f5	114020	pep primary_assembly:mRatBN7.2:4:118260252:118285704:-1 gene:ENSRNOG00000015768.5 transcript:ENSRNOT00000103696.1 gene_biotype:protein_coding transcript_biotype:protein_coding gene_symbol:Nat8f5 description:N-acetyltransferase 8 (GCN5-related) family member 5 [Source:RGD Symbol;Acc:621610]	-0.999854	-0.999854	-0.999854	1.00281	0.968912	1.02784
ENSRNOP00000024113	Ercc1	Ercc1	292673	pep primary_assembly:mRatBN7.2:1:78996531:79007960:1 gene:ENSRNOG00000017839.6 transcript:ENSRNOT00000024113.6 gene_biotype:protein_coding transcript_biotype:protein_coding gene_symbol:Ercc1 description:ERCC excision repair 1, endonuclease non-catalytic subunit [Source:RGD Symbol;Acc:1306992]	-1.46372	-0.00479475	-1.17241	1.17599	0.848616	0.616314
ENSRNOP00000052057	Tmub2	Tmub2	303567	pep primary_assembly:mRatBN7.2:10:87238548:87242777:1 gene:ENSRNOG00000020916.8 transcript:ENSRNOT00000055185.3 gene_biotype:protein_coding transcript_biotype:protein_coding gene_symbol:Tmub2 description:transmembrane and ubiquitin-like domain containing 2 [Source:RGD Symbol;Acc:1304758]	-0.999972	-0.999972	-0.999972	0.990194	1.01464	0.995079
ENSRNOP00000002465	Sspn	Sspn	500364	pep primary_assembly:mRatBN7.2:4:178897147:178931554:1 gene:ENSRNOG00000001807.5 transcript:ENSRNOT00000002465.5 gene_biotype:protein_coding transcript_biotype:protein_coding gene_symbol:Sspn description:sarcospan [Source:RGD Symbol;Acc:1559723]	-0.334664	-0.797352	-1.43272	0.095797	1.50142	0.967522
ENSRNOP00000038464	Pcnx2	Pecanex-like protein	307949	pep primary_assembly:mRatBN7.2:19:53718655:53871364:-1 gene:ENSRNOG00000028580.8 transcript:ENSRNOT00000030077.8 gene_biotype:protein_coding transcript_biotype:protein_coding gene_symbol:Pcnx2 description:pecanex 2 [Source:RGD Symbol;Acc:1305883]	-0.999782	-0.999782	-0.999782	0.986854	0.971902	1.04059
ENSRNOP00000008045	Rmdn2	Regulator of microtubule dynamics protein 2	313840	pep primary_assembly:mRatBN7.2:6:15379134:15432426:-1 gene:ENSRNOG00000006082.7 transcript:ENSRNOT00000008045.6 gene_biotype:protein_coding transcript_biotype:protein_coding gene_symbol:Rmdn2 description:regulator of microtubule dynamics 2 [Source:RGD Symbol;Acc:1559836]	-0.361576	-0.0969884	-1.94119	0.692622	0.575413	1.13172
ENSRNOP00000043075	Sirpb2	Sirpb2	-	pep primary_assembly:mRatBN7.2:2:85248600:85278835:-1 gene:ENSRNOG00000032580.5 transcript:ENSRNOT00000048046.5 gene_biotype:protein_coding transcript_biotype:protein_coding gene_symbol:Sirpb2 description:signal-regulatory protein beta 2 [Source:RGD Symbol;Acc:1309745]	-0.999891	-0.999891	-0.999891	0.995749	1.02727	0.976654
ENSRNOP00000062371	Yeats2	Yeats2	498112	pep primary_assembly:mRatBN7.2:11:80743201:80829208:-1 gene:ENSRNOG00000023107.6 transcript:ENSRNOT00000064212.2 gene_biotype:protein_coding transcript_biotype:protein_coding gene_symbol:Yeats2 description:YEATS domain containing 2 [Source:RGD Symbol;Acc:1566176]	-1.00919	-0.333789	-1.39719	0.388757	1.14186	1.20955
ENSRNOP00000035915	Cln6	Cln6	315746	pep primary_assembly:mRatBN7.2:8:63303378:63318354:1 gene:ENSRNOG00000007164.8 transcript:ENSRNOT00000034926.7 gene_biotype:protein_coding transcript_biotype:protein_coding gene_symbol:Cln6 description:CLN6, transmembrane ER protein [Source:RGD Symbol;Acc:1309714]	-1.20631	-0.637177	-1.03429	0.620436	0.867606	1.38974
ENSRNOP00000023099	Trim5	Trim5	308906	pep primary_assembly:mRatBN7.2:1:158720438:158737393:-1 gene:ENSRNOG00000017191.7 transcript:ENSRNOT00000023100.6 gene_biotype:protein_coding transcript_biotype:protein_coding gene_symbol:Trim5 description:tripartite motif-containing 5 [Source:RGD Symbol;Acc:1304579]	-0.999925	-0.999925	-0.999925	1.02101	0.978487	1.00028
ENSRNOP00000003343	Ifi47	Ifi47	246208	pep primary_assembly:mRatBN7.2:10:33297640:33305145:1 gene:ENSRNOG00000002470.9 transcript:ENSRNOT00000003343.9 gene_biotype:protein_coding transcript_biotype:protein_coding gene_symbol:Ifi47 description:interferon gamma inducible protein 47 [Source:RGD Symbol;Acc:708470]	-0.999609	-0.999609	-0.999609	0.98249	1.0543	0.962032
ENSRNOP00000014546	Sptlc1	Serine palmitoyltransferase 1	361213	pep primary_assembly:mRatBN7.2:17:11877249:11916295:1 gene:ENSRNOG00000010882.5 transcript:ENSRNOT00000014546.5 gene_biotype:protein_coding transcript_biotype:protein_coding gene_symbol:Sptlc1 description:serine palmitoyltransferase, long chain base subunit 1 [Source:RGD Symbol;Acc:1307140]	-1.39669	-0.249925	-1.12428	1.21295	0.916723	0.641217
ENSRNOP00000064843	AABR07064590.1	L1 transposable element	-	pep primary_assembly:mRatBN7.2:6:265208:266329:1 gene:ENSRNOG00000050408.3 transcript:ENSRNOT00000072471.3 gene_biotype:protein_coding transcript_biotype:protein_coding gene_symbol:AABR07064590.1	-1.40575	-0.934873	-0.560568	0.896844	1.10845	0.8959
ENSRNOP00000030489	Cfap298	Cfap298	-	pep primary_assembly:mRatBN7.2:11:30181905:30191346:-1 gene:ENSRNOG00000021399.6 transcript:ENSRNOT00000030279.6 gene_biotype:protein_coding transcript_biotype:protein_coding gene_symbol:Cfap298 description:cilia and flagella associated protein 298 [Source:RGD Symbol;Acc:1306954]	-0.999804	-0.999804	-0.999804	0.96141	1.02755	1.01045
ENSRNOP00000064840	Acer1	Alkaline ceramidase	301118	pep primary_assembly:mRatBN7.2:9:1793139:1824434:-1 gene:ENSRNOG00000047368.3 transcript:ENSRNOT00000075180.3 gene_biotype:protein_coding transcript_biotype:protein_coding gene_symbol:Acer1 description:alkaline ceramidase 1 [Source:RGD Symbol;Acc:1588582]	-0.99743	-0.973958	-0.980052	1.05713	1.25073	0.643585
ENSRNOP00000044081	Hba-a3	Hba	287167	pep primary_assembly:mRatBN7.2:10:15311634:15312481:-1 gene:ENSRNOG00000047321.3 transcript:ENSRNOT00000048977.4 gene_biotype:protein_coding transcript_biotype:protein_coding gene_symbol:Hba-a3 description:hemoglobin alpha, adult chain 3 [Source:RGD Symbol;Acc:1359209]	-0.999824	-0.999824	-0.999824	1.03715	0.98469	0.977633
ENSRNOP00000069304	Zfand3	Zfand3	-	pep primary_assembly:mRatBN7.2:20:8083407:8279616:1 gene:ENSRNOG00000059659.2 transcript:ENSRNOT00000085131.2 gene_biotype:protein_coding transcript_biotype:protein_coding gene_symbol:Zfand3 description:zinc finger AN1-type containing 3 [Source:RGD Symbol;Acc:1307113]	-0.999697	-0.999697	-0.999697	0.974335	0.975804	1.04895
ENSRNOP00000034774	AABR07065265.1	AABR07065265	-	pep primary_assembly:mRatBN7.2:6:113237519:113242425:-1 gene:ENSRNOG00000021751.3 transcript:ENSRNOT00000032968.3 gene_biotype:protein_coding transcript_biotype:protein_coding gene_symbol:AABR07065265.1	-0.999841	-0.999841	-0.999841	1.02166	0.96444	1.01342
ENSRNOP00000028375	G6pc3	Glucose-6-phosphatase	-	pep primary_assembly:mRatBN7.2:10:87147042:87151221:1 gene:ENSRNOG00000020902.6 transcript:ENSRNOT00000028375.6 gene_biotype:protein_coding transcript_biotype:protein_coding gene_symbol:G6pc3 description:glucose 6 phosphatase catalytic subunit 3 [Source:RGD Symbol;Acc:727875]	-1.5462	-0.412911	-0.831467	0.800944	0.743199	1.24643
ENSRNOP00000054248	Tgfa	Tgfa	-	pep primary_assembly:mRatBN7.2:4:118618269:118700894:1 gene:ENSRNOG00000016182.8 transcript:ENSRNOT00000057441.5 gene_biotype:protein_coding transcript_biotype:protein_coding gene_symbol:Tgfa description:transforming growth factor alpha [Source:RGD Symbol;Acc:3849]	-0.999438	-0.999438	-0.999438	1.02424	1.04097	0.933107
ENSRNOP00000016265	Snx10	Snx10	-	pep primary_assembly:mRatBN7.2:4:80612669:80676995:1 gene:ENSRNOG00000011944.6 transcript:ENSRNOT00000016265.6 gene_biotype:protein_coding transcript_biotype:protein_coding gene_symbol:Snx10 description:sorting nexin 10 [Source:RGD Symbol;Acc:1305782]	-0.999636	-0.999636	-0.999636	0.998231	0.953652	1.04703
ENSRNOP00000040411	Csf1r	Receptor protein-tyrosine kinase	307403	pep primary_assembly:mRatBN7.2:18:54563990:54590415:1 gene:ENSRNOG00000018414.8 transcript:ENSRNOT00000049357.5 gene_biotype:protein_coding transcript_biotype:protein_coding gene_symbol:Csf1r description:colony stimulating factor 1 receptor [Source:RGD Symbol;Acc:2425]	-0.999826	-0.999826	-0.999826	0.962986	1.02335	1.01315
ENSRNOP00000072503	Unc119b	Unc119b	288702	pep primary_assembly:mRatBN7.2:12:41478808:41491432:1 gene:ENSRNOG00000021725.6 transcript:ENSRNOT00000077871.2 gene_biotype:protein_coding transcript_biotype:protein_coding gene_symbol:Unc119b description:unc-119 lipid binding chaperone B [Source:RGD Symbol;Acc:1309359]	-0.605122	-0.838711	-1.35043	0.35173	1.22394	1.21859
ENSRNOP00000052126	Cep250	Cep250	-	pep primary_assembly:mRatBN7.2:3:144471214:144516125:1 gene:ENSRNOG00000019340.9 transcript:ENSRNOT00000055251.6 gene_biotype:protein_coding transcript_biotype:protein_coding gene_symbol:Cep250 description:centrosomal protein 250 [Source:RGD Symbol;Acc:1562262]	-0.999429	-0.999429	-0.999429	1.03829	0.932143	1.02785
ENSRNOP00000090773	Lrsam1	Lrsam1	311866	pep primary_assembly:mRatBN7.2:3:16223367:16264154:-1 gene:ENSRNOG00000022312.7 transcript:ENSRNOT00000110767.1 gene_biotype:protein_coding transcript_biotype:protein_coding gene_symbol:Lrsam1 description:leucine rich repeat and sterile alpha motif containing 1 [Source:RGD Symbol;Acc:1564403]	-0.999908	-0.999908	-0.999908	0.973187	1.0091	1.01744
ENSRNOP00000022552	Phyhd1	Phyhd1	-	pep primary_assembly:mRatBN7.2:3:13540090:13553786:1 gene:ENSRNOG00000016794.8 transcript:ENSRNOT00000022552.8 gene_biotype:protein_coding transcript_biotype:protein_coding gene_symbol:Phyhd1 description:phytanoyl-CoA dioxygenase domain containing 1 [Source:RGD Symbol;Acc:1310377]	-0.999829	-0.999829	-0.999829	1.03637	0.986708	0.976409
ENSRNOP00000069668	Tmem63a	Tmem63a	289318	pep primary_assembly:mRatBN7.2:13:92663968:92696183:1 gene:ENSRNOG00000003310.7 transcript:ENSRNOT00000083608.2 gene_biotype:protein_coding transcript_biotype:protein_coding gene_symbol:Tmem63a description:transmembrane protein 63a [Source:RGD Symbol;Acc:1306829]	-0.999911	-0.999911	-0.999911	1.00886	0.973638	1.01724
ENSRNOP00000072616	Ap5s1	Ap5s1	499893	pep primary_assembly:mRatBN7.2:3:118429657:118432744:1 gene:ENSRNOG00000021249.7 transcript:ENSRNOT00000084671.2 gene_biotype:protein_coding transcript_biotype:protein_coding gene_symbol:Ap5s1 description:adaptor related protein complex 5 subunit sigma 1 [Source:RGD Symbol;Acc:1561852]	-0.99999	-0.99999	-0.99999	0.991033	1.00375	1.00519
ENSRNOP00000016464	Exosc4	Exosc4	300045	pep primary_assembly:mRatBN7.2:7:108047831:108050573:1 gene:ENSRNOG00000012348.7 transcript:ENSRNOT00000016464.7 gene_biotype:protein_coding transcript_biotype:protein_coding gene_symbol:Exosc4 description:exosome component 4 [Source:RGD Symbol;Acc:1310986]	-0.0339998	-0.808862	-1.70671	0.775596	0.528727	1.24525
ENSRNOP00000012942	Cybrd1	Plasma membrane ascorbate-dependent reductase CYBRD1	295669	pep primary_assembly:mRatBN7.2:3:55934874:55962108:1 gene:ENSRNOG00000009620.7 transcript:ENSRNOT00000012942.7 gene_biotype:protein_coding transcript_biotype:protein_coding gene_symbol:Cybrd1 description:cytochrome b reductase 1 [Source:RGD Symbol;Acc:1305740]	-0.617262	-0.864667	-1.37815	0.886118	0.641607	1.33236
ENSRNOP00000073891	Taf9b	Taf9b	-	pep primary_assembly:mRatBN7.2:X:71289290:71300604:-1 gene:ENSRNOG00000061102.2 transcript:ENSRNOT00000091234.2 gene_biotype:protein_coding transcript_biotype:protein_coding gene_symbol:Taf9b description:TATA-box binding protein associated factor 9b [Source:RGD Symbol;Acc:621116]	-0.508648	-0.615653	-1.62553	0.57159	0.987089	1.19115
ENSRNOP00000001322	Stxbp2	Stxbp2	-	pep primary_assembly:mRatBN7.2:12:1689433:1700458:1 gene:ENSRNOG00000000994.5 transcript:ENSRNOT00000001322.5 gene_biotype:protein_coding transcript_biotype:protein_coding gene_symbol:Stxbp2 description:syntaxin binding protein 2 [Source:RGD Symbol;Acc:619967]	-0.999741	-0.999741	-0.999741	1.01364	1.0303	0.955281
ENSRNOP00000067032	Suds3	Suds3	360819	pep primary_assembly:mRatBN7.2:12:39477568:39499628:1 gene:ENSRNOG00000001139.9 transcript:ENSRNOT00000075646.4 gene_biotype:protein_coding transcript_biotype:protein_coding gene_symbol:Suds3 description:SDS3 homolog, SIN3A corepressor complex component [Source:RGD Symbol;Acc:1305986]	-0.999918	-0.999918	-0.999918	0.976538	1.02072	1.0025
ENSRNOP00000024655	Dhx32	Dhx32	361667	pep primary_assembly:mRatBN7.2:1:188524512:188577500:-1 gene:ENSRNOG00000018119.5 transcript:ENSRNOT00000024655.5 gene_biotype:protein_coding transcript_biotype:protein_coding gene_symbol:Dhx32 description:DEAH-box helicase 32 (putative) [Source:RGD Symbol;Acc:1311740]	-0.999376	-0.999376	-0.999376	1.02433	0.929674	1.04412
ENSRNOP00000031163	Naf1	H/ACA ribonucleoprotein complex non-core subunit NAF1	-	pep primary_assembly:mRatBN7.2:16:22837588:22868293:-1 gene:ENSRNOG00000026403.7 transcript:ENSRNOT00000033916.7 gene_biotype:protein_coding transcript_biotype:protein_coding gene_symbol:Naf1 description:nuclear assembly factor 1 ribonucleoprotein [Source:RGD Symbol;Acc:1306802]	-1.00699	-0.279151	-1.49232	0.998806	1.11326	0.666386
ENSRNOP00000006365	Ftsj1	Putative tRNA (cytidine(32)/guanosine(34)-2'-O)-methyltransferase	363450	pep primary_assembly:mRatBN7.2:X:14244050:14252030:1 gene:ENSRNOG00000004776.7 transcript:ENSRNOT00000006365.7 gene_biotype:protein_coding transcript_biotype:protein_coding gene_symbol:Ftsj1 description:FtsJ RNA 2'-O-methyltransferase 1 [Source:RGD Symbol;Acc:1561061]	-0.999816	-0.999816	-0.999816	1.02472	0.96208	1.01265
ENSRNOP00000045007	Mrpl17	39S ribosomal protein L17, mitochondrial	171061	pep primary_assembly:mRatBN7.2:1:160158807:160163808:-1 gene:ENSRNOG00000019497.8 transcript:ENSRNOT00000050562.5 gene_biotype:protein_coding transcript_biotype:protein_coding gene_symbol:Mrpl17 description:mitochondrial ribosomal protein L17 [Source:RGD Symbol;Acc:70943]	-0.379766	-0.397743	-1.8329	0.667727	0.920308	1.02237
ENSRNOP00000011115	Crocc	Crocc	313663	pep primary_assembly:mRatBN7.2:5:153320962:153357426:-1 gene:ENSRNOG00000008334.9 transcript:ENSRNOT00000011114.9 gene_biotype:protein_coding transcript_biotype:protein_coding gene_symbol:Crocc description:ciliary rootlet coiled-coil, rootletin [Source:RGD Symbol;Acc:1305364]	-0.999947	-0.999947	-0.999947	1.01492	0.980305	1.00462
ENSRNOP00000028401	Hspb6	Heat shock protein beta-6	192245	pep primary_assembly:mRatBN7.2:1:85806146:85809068:1 gene:ENSRNOG00000020922.7 transcript:ENSRNOT00000028401.5 gene_biotype:protein_coding transcript_biotype:protein_coding gene_symbol:Hspb6 description:heat shock protein family B (small) member 6 [Source:RGD Symbol;Acc:621554]	-1.1321	-0.119844	-1.39263	1.29464	0.972732	0.377193
ENSRNOP00000028328	Bax	Bax	24887	pep primary_assembly:mRatBN7.2:1:95938808:95945368:-1 gene:ENSRNOG00000020876.7 transcript:ENSRNOT00000028328.6 gene_biotype:protein_coding transcript_biotype:protein_coding gene_symbol:Bax description:BCL2 associated X, apoptosis regulator [Source:RGD Symbol;Acc:2192]	-0.373623	-0.588306	-1.68559	1.34775	0.572646	0.727124
ENSRNOP00000018003	Hykk	Hykk	300723	pep primary_assembly:mRatBN7.2:8:55315969:55337339:1 gene:ENSRNOG00000013419.6 transcript:ENSRNOT00000018003.6 gene_biotype:protein_coding transcript_biotype:protein_coding gene_symbol:Hykk description:hydroxylysine kinase [Source:RGD Symbol;Acc:1308677]	-0.317576	-0.694783	-1.58057	1.49213	0.343159	0.757642
ENSRNOP00000075445	Mff	Mitochondrial fission factor	301563	pep primary_assembly:mRatBN7.2:9:84011399:84036039:1 gene:ENSRNOG00000015428.8 transcript:ENSRNOT00000089451.2 gene_biotype:protein_coding transcript_biotype:protein_coding gene_symbol:Mff description:mitochondrial fission factor [Source:RGD Symbol;Acc:1310230]	-1.05989	-0.482064	-1.31035	1.30503	0.657255	0.890023
ENSRNOP00000069564	Caly	Neuron-specific vesicular protein calcyon	192349	pep primary_assembly:mRatBN7.2:1:194862672:194873551:-1 gene:ENSRNOG00000018337.7 transcript:ENSRNOT00000089729.2 gene_biotype:protein_coding transcript_biotype:protein_coding gene_symbol:Caly description:calcyon neuron-specific vesicular protein [Source:RGD Symbol;Acc:621719]	-0.318205	-0.592103	-1.75395	0.831916	0.69143	1.14091
ENSRNOP00000020044	Nr2f1	Nr2f1	-	pep primary_assembly:mRatBN7.2:2:8040377:8050123:-1 gene:ENSRNOG00000014795.9 transcript:ENSRNOT00000020044.9 gene_biotype:protein_coding transcript_biotype:protein_coding gene_symbol:Nr2f1 description:nuclear receptor subfamily 2, group F, member 1 [Source:RGD Symbol;Acc:621682]	-0.714203	-0.721331	-1.45495	1.05883	0.751371	1.08029
ENSRNOP00000081475	Olr1389	Olfactory receptor	287240	pep primary_assembly:mRatBN7.2:10:33615215:33625879:1 gene:ENSRNOG00000064091.1 transcript:ENSRNOT00000100364.1 gene_biotype:protein_coding transcript_biotype:protein_coding gene_symbol:Or2y1e description:olfactory receptor family 2 subfamily Y member 1E [Source:RGD Symbol;Acc:1332792]	-0.97844	-0.44002	-1.36602	1.29116	0.429709	1.06361
ENSRNOP00000079912	Gapdh-ps17	Gp_dh_C domain-containing protein	-	pep primary_assembly:mRatBN7.2:13:59426675:59485111:-1 gene:ENSRNOG00000022174.3 transcript:ENSRNOT00000101356.1 gene_biotype:protein_coding transcript_biotype:protein_coding gene_symbol:Gapdh-ps17 description:Glyceraldehyde-3-phosphate dehydrogenase, pseudogene 17 [Source:RGD Symbol;Acc:7581466]	0.547597	0.930806	0.776925	0.225269	-0.49777	-1.98283
ENSRNOP00000056859	Cfh	Cfh	155012	pep primary_assembly:mRatBN7.2:13:51512376:51613829:-1 gene:ENSRNOG00000030715.7 transcript:ENSRNOT00000060111.5 gene_biotype:protein_coding transcript_biotype:protein_coding gene_symbol:Cfh description:complement factor H [Source:RGD Symbol;Acc:620428]	1.22473	0.303879	1.16692	-0.785807	-0.404868	-1.50485
ENSRNOP00000058007	Itih4	Itih4	54404	pep primary_assembly:mRatBN7.2:16:6080539:6095708:1 gene:ENSRNOG00000017381.9 transcript:ENSRNOT00000061294.5 gene_biotype:protein_coding transcript_biotype:protein_coding gene_symbol:Itih4 description:inter-alpha-trypsin inhibitor heavy chain 4 [Source:RGD Symbol;Acc:70881]	1.17671	0.123038	1.39426	-0.618487	-0.792988	-1.28253
ENSRNOP00000021381	Tspan5	Tetraspanin-5	362048	pep primary_assembly:mRatBN7.2:2:227294217:227465663:1 gene:ENSRNOG00000015913.6 transcript:ENSRNOT00000021381.6 gene_biotype:protein_coding transcript_biotype:protein_coding gene_symbol:Tspan5 description:tetraspanin 5 [Source:RGD Symbol;Acc:1303176]	1.26104	0.123829	1.33467	-0.594287	-1.09089	-1.03435
ENSRNOP00000065376	Mrpl40	39S ribosomal protein L40, mitochondrial	287962	pep primary_assembly:mRatBN7.2:11:82133398:82139233:1 gene:ENSRNOG00000049686.2 transcript:ENSRNOT00000071159.2 gene_biotype:protein_coding transcript_biotype:protein_coding gene_symbol:Mrpl40 description:mitochondrial ribosomal protein L40 [Source:RGD Symbol;Acc:1565444]	0.856555	0.294324	1.52677	-0.398552	-0.924278	-1.35482
ENSRNOP00000020663	Ppp2cb	Serine/threonine-protein phosphatase 2A catalytic subunit beta isoform	24673	pep primary_assembly:mRatBN7.2:16:58558122:58579576:-1 gene:ENSRNOG00000015182.7 transcript:ENSRNOT00000020663.4 gene_biotype:protein_coding transcript_biotype:protein_coding gene_symbol:Ppp2cb description:protein phosphatase 2 catalytic subunit beta [Source:RGD Symbol;Acc:3381]	1.43345	0.175306	0.880971	0.0153267	-1.2683	-1.23676
ENSRNOP00000074749	Thoc2	THO complex subunit 2	313308	pep primary_assembly:mRatBN7.2:X:120634968:120749513:-1 gene:ENSRNOG00000007315.8 transcript:ENSRNOT00000081880.2 gene_biotype:protein_coding transcript_biotype:protein_coding gene_symbol:Thoc2 description:THO complex subunit 2 [Source:RGD Symbol;Acc:1561623]	1.26015	0.542282	0.851857	-0.132411	-0.948809	-1.57306
ENSRNOP00000023140	Atxn1	Ataxin-1	25049	pep primary_assembly:mRatBN7.2:17:18737533:19142360:1 gene:ENSRNOG00000016998.5 transcript:ENSRNOT00000023140.5 gene_biotype:protein_coding transcript_biotype:protein_coding gene_symbol:Atxn1 description:ataxin 1 [Source:RGD Symbol;Acc:3624]	1.15397	0.46407	0.836514	-0.260693	-0.29731	-1.89655
ENSRNOP00000081181	Strip2	Strip2	-	pep primary_assembly:mRatBN7.2:4:58536055:58578291:1 gene:ENSRNOG00000057729.2 transcript:ENSRNOT00000112378.1 gene_biotype:protein_coding transcript_biotype:protein_coding gene_symbol:Strip2 description:striatin interacting protein 2 [Source:RGD Symbol;Acc:1588437]	1.39362	0.682164	0.368986	0.0844891	-0.910628	-1.61863
ENSRNOP00000084499	B3glct	B3glct	-	pep primary_assembly:mRatBN7.2:12:5257150:5324259:-1 gene:ENSRNOG00000061346.2 transcript:ENSRNOT00000110003.1 gene_biotype:protein_coding transcript_biotype:protein_coding gene_symbol:B3glct description:beta 3-glucosyltransferase [Source:RGD Symbol;Acc:1588723]	1.58441	0.427447	0.555041	-0.145562	-1.05862	-1.36271
ENSRNOP00000055288	AABR07067814.1	40S ribosomal protein S2	-	pep primary_assembly:mRatBN7.2:9:60699846:60700505:1 gene:ENSRNOG00000032289.5 transcript:ENSRNOT00000058491.4 gene_biotype:protein_coding transcript_biotype:protein_coding gene_symbol:AABR07067814.1	0.751798	0.576115	1.2155	-0.0558918	-0.72972	-1.7578
ENSRNOP00000000611	Clps	Colipase	25680	pep primary_assembly:mRatBN7.2:20:6620529:6622689:-1 gene:ENSRNOG00000000510.8 transcript:ENSRNOT00000000611.5 gene_biotype:protein_coding transcript_biotype:protein_coding gene_symbol:Clps description:colipase [Source:RGD Symbol;Acc:2363]	1.11184	0.326015	1.25613	-0.576814	-0.55571	-1.56146
ENSRNOP00000078867	Cbx1	Cbx1	360609	pep primary_assembly:mRatBN7.2:10:81770342:81791096:1 gene:ENSRNOG00000008689.9 transcript:ENSRNOT00000094691.1 gene_biotype:protein_coding transcript_biotype:protein_coding gene_symbol:Cbx1 description:chromobox 1 [Source:RGD Symbol;Acc:1310714]	-0.606659	-1.72397	-0.271924	0.999728	1.18998	0.412844
ENSRNOP00000026466	Bckdk	Histone acetyltransferase	-	pep primary_assembly:mRatBN7.2:1:182515349:182536633:1 gene:ENSRNOG00000019485.7 transcript:ENSRNOT00000026466.6 gene_biotype:protein_coding transcript_biotype:protein_coding gene_symbol:Kat8 description:lysine acetyltransferase 8 [Source:RGD Symbol;Acc:1311512]	-1.1799	-1.49404	0.128216	0.489088	1.0792	0.977436
ENSRNOP00000018877	Il6st	Il6st	-	pep primary_assembly:mRatBN7.2:2:44079652:44109936:1 gene:ENSRNOG00000013963.8 transcript:ENSRNOT00000018877.8 gene_biotype:protein_coding transcript_biotype:protein_coding gene_symbol:Il6st description:interleukin 6 cytokine family signal transducer [Source:RGD Symbol;Acc:2903]	-0.726655	-1.72005	-0.0728882	0.339319	1.00035	1.17993
ENSRNOP00000002579	Ranbp1	Ranbp1	360739	pep primary_assembly:mRatBN7.2:11:82742600:82750833:1 gene:ENSRNOG00000001884.6 transcript:ENSRNOT00000002579.6 gene_biotype:protein_coding transcript_biotype:protein_coding gene_symbol:Ranbp1 description:RAN binding protein 1 [Source:RGD Symbol;Acc:1310521]	-1.06033	-1.10012	-0.581252	0.179632	1.19967	1.3624
ENSRNOP00000074771	Pid1	Pid1	-	pep primary_assembly:mRatBN7.2:9:85284335:85503008:-1 gene:ENSRNOG00000029735.6 transcript:ENSRNOT00000084446.2 gene_biotype:protein_coding transcript_biotype:protein_coding gene_symbol:Pid1 description:phosphotyrosine interaction domain containing 1 [Source:RGD Symbol;Acc:1560766]	-1.20749	-1.29529	-0.155038	0.318336	1.1364	1.20308
ENSRNOP00000017966	Wwc2	Wwc2	498630	pep primary_assembly:mRatBN7.2:16:44258372:44421812:1 gene:ENSRNOG00000013248.6 transcript:ENSRNOT00000017966.6 gene_biotype:protein_coding transcript_biotype:protein_coding gene_symbol:Wwc2 description:WW and C2 domain containing 2 [Source:RGD Symbol;Acc:1559427]	-0.844144	-1.47799	-0.381868	0.618497	1.48994	0.595561
ENSRNOP00000093020	Fam98c	Fam98c	-	pep primary_assembly:mRatBN7.2:1:84452814:84456385:-1 gene:ENSRNOG00000024036.6 transcript:ENSRNOT00000110009.1 gene_biotype:protein_coding transcript_biotype:protein_coding gene_symbol:Fam98c description:family with sequence similarity 98, member C [Source:RGD Symbol;Acc:1303117]	-1.35732	-1.17609	0.0750203	0.551779	1.522	0.384608
ENSRNOP00000025546	Ssh3	Protein-serine/threonine phosphatase	-	pep primary_assembly:mRatBN7.2:1:201557169:201564753:-1 gene:ENSRNOG00000018878.7 transcript:ENSRNOT00000025546.7 gene_biotype:protein_coding transcript_biotype:protein_coding gene_symbol:Ssh3 description:slingshot protein phosphatase 3 [Source:RGD Symbol;Acc:1308679]	-0.867351	-1.08792	-0.869001	0.345756	0.996444	1.48207
ENSRNOP00000045637	Tf	Serotransferrin	24825	pep primary_assembly:mRatBN7.2:8:103789784:103816511:-1 gene:ENSRNOG00000030625.7 transcript:ENSRNOT00000045628.6 gene_biotype:protein_coding transcript_biotype:protein_coding gene_symbol:Tf description:transferrin [Source:RGD Symbol;Acc:3845]	1.01721	0.577159	0.886996	-1.86328	-0.00688497	-0.6112
ENSRNOP00000097555	Cmc1	COX assembly mitochondrial protein	-	pep primary_assembly:mRatBN7.2:8:117798945:117900462:-1 gene:ENSRNOG00000010149.7 transcript:ENSRNOT00000109221.1 gene_biotype:protein_coding transcript_biotype:protein_coding gene_symbol:Cmc1 description:C-x(9)-C motif containing 1 [Source:RGD Symbol;Acc:1305283]	0.194887	1.03079	1.42361	-1.37894	-0.348396	-0.921943
ENSRNOP00000074568	Slc4a1	Anion exchange protein	-	pep primary_assembly:mRatBN7.2:10:87306872:87323117:-1 gene:ENSRNOG00000020951.8 transcript:ENSRNOT00000092102.2 gene_biotype:protein_coding transcript_biotype:protein_coding gene_symbol:Slc4a1 description:solute carrier family 4 member 1 (Diego blood group) [Source:RGD Symbol;Acc:3710]	0.97551	0.711513	1.10008	-1.6326	-0.584943	-0.569561
ENSRNOP00000015687	Grk5	G protein-coupled receptor kinase	59075	pep primary_assembly:mRatBN7.2:1:260028242:260218694:1 gene:ENSRNOG00000011439.7 transcript:ENSRNOT00000015687.7 gene_biotype:protein_coding transcript_biotype:protein_coding gene_symbol:Grk5 description:G protein-coupled receptor kinase 5 [Source:RGD Symbol;Acc:61985]	0.744886	0.575021	1.13686	-1.55264	0.255966	-1.1601
ENSRNOP00000009503	Serbp1	Serbp1	-	pep primary_assembly:mRatBN7.2:4:96401614:96418484:1 gene:ENSRNOG00000005890.8 transcript:ENSRNOT00000009503.8 gene_biotype:protein_coding transcript_biotype:protein_coding gene_symbol:Serbp1 description:Serpine1 mRNA binding protein 1 [Source:RGD Symbol;Acc:619907]	0.730193	1.11444	0.958445	-1.17154	-0.266792	-1.36475
ENSRNOP00000007832	Ttc21b	Ttc21b	-	pep primary_assembly:mRatBN7.2:3:50861875:50935903:-1 gene:ENSRNOG00000005868.8 transcript:ENSRNOT00000007832.8 gene_biotype:protein_coding transcript_biotype:protein_coding gene_symbol:Ttc21b description:tetratricopeptide repeat domain 21B [Source:RGD Symbol;Acc:1565122]	0.810497	1.02747	1.03038	-1.34861	-0.404795	-1.11494
ENSRNOP00000087322	Gjc1	Gap junction gamma-1 protein	266706	pep primary_assembly:mRatBN7.2:10:87760528:87785867:-1 gene:ENSRNOG00000048838.4 transcript:ENSRNOT00000108179.1 gene_biotype:protein_coding transcript_biotype:protein_coding gene_symbol:Gjc1 description:gap junction protein, gamma 1 [Source:RGD Symbol;Acc:628889]	1.03434	1.06626	0.565363	-1.61427	-0.12916	-0.922533
ENSRNOP00000080482	Dlgap2	Dlgap2	-	pep primary_assembly:mRatBN7.2:16:74791509:75496407:-1 gene:ENSRNOG00000012573.7 transcript:ENSRNOT00000117188.1 gene_biotype:protein_coding transcript_biotype:protein_coding gene_symbol:Dlgap2 description:DLG associated protein 2 [Source:RGD Symbol;Acc:620224]	0.170146	1.42793	0.931896	-1.35729	-0.0697082	-1.10297
ENSRNOP00000046622	Fbln1	Fibulin-1	315191	pep primary_assembly:mRatBN7.2:7:116310582:116390069:1 gene:ENSRNOG00000014137.8 transcript:ENSRNOT00000047234.5 gene_biotype:protein_coding transcript_biotype:protein_coding gene_symbol:Fbln1 description:fibulin 1 [Source:RGD Symbol;Acc:1308667]	0.740014	0.699791	0.993144	-1.94684	-0.0586595	-0.42745
ENSRNOP00000003021	Srd5a3	Polyprenol reductase	305291	pep primary_assembly:mRatBN7.2:14:32046408:32060747:-1 gene:ENSRNOG00000002216.9 transcript:ENSRNOT00000003021.7 gene_biotype:protein_coding transcript_biotype:protein_coding gene_symbol:Srd5a3 description:steroid 5 alpha-reductase 3 [Source:RGD Symbol;Acc:1308828]	0.989586	0.532409	1.12832	-1.69537	-0.21872	-0.736235
ENSRNOP00000043166	ENSRNOG00000065048	Gp_dh_N domain-containing protein	-	pep primary_assembly:mRatBN7.2:3:98345828:98346810:-1 gene:ENSRNOG00000065048.1 transcript:ENSRNOT00000022122.7 gene_biotype:protein_coding transcript_biotype:protein_coding	0.931521	0.89106	0.952374	-1.67852	-0.46839	-0.628044
ENSRNOP00000018032	Sharpin	Sharpin	81859	pep primary_assembly:mRatBN7.2:7:108070687:108074955:-1 gene:ENSRNOG00000012812.5 transcript:ENSRNOT00000018031.5 gene_biotype:protein_coding transcript_biotype:protein_coding gene_symbol:Sharpin description:SHANK-associated RH domain interactor [Source:RGD Symbol;Acc:631353]	1.2751	0.842017	0.41208	-1.75415	-0.144681	-0.630365
ENSRNOP00000026643	Vwf	von Willebrand factor	116669	pep primary_assembly:mRatBN7.2:4:158360152:158491539:1 gene:ENSRNOG00000019689.8 transcript:ENSRNOT00000026643.8 gene_biotype:protein_coding transcript_biotype:protein_coding gene_symbol:Vwf description:von Willebrand factor [Source:RGD Symbol;Acc:621759]	0.668166	0.892575	1.08235	-1.37304	0.0334206	-1.30347
ENSRNOP00000012725	Tf	Signal recognition particle receptor subunit beta	-	pep primary_assembly:mRatBN7.2:8:103767995:103816511:-1 gene:ENSRNOG00000030625.7 transcript:ENSRNOT00000012725.9 gene_biotype:protein_coding transcript_biotype:protein_coding gene_symbol:Tf description:transferrin [Source:RGD Symbol;Acc:3845]	1.21124	0.1317	1.07824	-1.14523	0.145403	-1.42135
ENSRNOP00000011556	Wdr5	Wdr5	-	pep primary_assembly:mRatBN7.2:3:10837025:10856671:1 gene:ENSRNOG00000008212.6 transcript:ENSRNOT00000011556.6 gene_biotype:protein_coding transcript_biotype:protein_coding gene_symbol:Wdr5 description:WD repeat domain 5 [Source:RGD Symbol;Acc:1305159]	0.943641	1.21043	0.436244	-1.38873	0.0330865	-1.23467
ENSRNOP00000071685	Cfi	Cfi	-	pep primary_assembly:mRatBN7.2:2:218399719:218430561:1 gene:ENSRNOG00000053400.2 transcript:ENSRNOT00000086245.2 gene_biotype:protein_coding transcript_biotype:protein_coding gene_symbol:Cfi description:complement factor I [Source:RGD Symbol;Acc:620429]	1.03123	0.972316	0.880964	-1.2918	-0.423568	-1.16915
ENSRNOP00000021531	Endog	Endonuclease	362100	pep primary_assembly:mRatBN7.2:3:13449086:13451932:1 gene:ENSRNOG00000016033.7 transcript:ENSRNOT00000021531.7 gene_biotype:protein_coding transcript_biotype:protein_coding gene_symbol:Endog description:endonuclease G [Source:RGD Symbol;Acc:1310763]	0.797165	1.08622	1.02518	-1.40699	-0.635325	-0.866259
ENSRNOP00000033462	Rrp7a	Rrp7a	362967	pep primary_assembly:mRatBN7.2:7:114262929:114272817:-1 gene:ENSRNOG00000022896.5 transcript:ENSRNOT00000034983.5 gene_biotype:protein_coding transcript_biotype:protein_coding gene_symbol:Rrp7a description:ribosomal RNA processing 7 homolog A [Source:RGD Symbol;Acc:1311547]	0.347169	1.42944	0.7562	-1.16368	0.0129043	-1.38204
ENSRNOP00000068751	Pex13	Peroxin-13	305581	pep primary_assembly:mRatBN7.2:14:97603539:97612032:-1 gene:ENSRNOG00000054896.2 transcript:ENSRNOT00000081405.2 gene_biotype:protein_coding transcript_biotype:protein_coding gene_symbol:Pex13 description:peroxisomal biogenesis factor 13 [Source:RGD Symbol;Acc:1310682]	0.545639	1.37642	0.780087	-1.13194	-0.199806	-1.3704
ENSRNOP00000026680	Ankrd28	Ankrd28	-	pep primary_assembly:mRatBN7.2:16:6921345:7050249:-1 gene:ENSRNOG00000019697.8 transcript:ENSRNOT00000026680.8 gene_biotype:protein_coding transcript_biotype:protein_coding gene_symbol:Ankrd28 description:ankyrin repeat domain 28 [Source:RGD Symbol;Acc:1559931]	1.14419	0.803743	0.943318	-1.15724	-0.471803	-1.26221
ENSRNOP00000065390	Gstz1	Maleylacetoacetate isomerase	-	pep primary_assembly:mRatBN7.2:6:106794074:106805284:1 gene:ENSRNOG00000047708.3 transcript:ENSRNOT00000072215.3 gene_biotype:protein_coding transcript_biotype:protein_coding gene_symbol:Gstz1 description:glutathione S-transferase zeta 1 [Source:RGD Symbol;Acc:1589363]	-0.0884332	-1.32393	-1.19663	1.46443	0.6352	0.509362
ENSRNOP00000001169	Fhl1	Fhl1	25177	pep primary_assembly:mRatBN7.2:X:134601136:134614920:1 gene:ENSRNOG00000000875.9 transcript:ENSRNOT00000001169.7 gene_biotype:protein_coding transcript_biotype:protein_coding gene_symbol:Fhl1 description:four and a half LIM domains 1 [Source:RGD Symbol;Acc:2615]	0.0361489	-1.69163	-0.817127	0.952596	0.309035	1.21097
ENSRNOP00000043928	Pxn	Paxillin	-	pep primary_assembly:mRatBN7.2:12:41060791:41072710:-1 gene:ENSRNOG00000001149.9 transcript:ENSRNOT00000047466.4 gene_biotype:protein_coding transcript_biotype:protein_coding gene_symbol:Pxn description:paxillin [Source:RGD Symbol;Acc:1305759]	0.0520977	-1.15163	-1.4256	1.24795	1.00311	0.274066
ENSRNOP00000029546	Vrk1	Vrk1	-	pep primary_assembly:mRatBN7.2:6:124914855:124981436:1 gene:ENSRNOG00000005274.7 transcript:ENSRNOT00000036035.5 gene_biotype:protein_coding transcript_biotype:protein_coding gene_symbol:Vrk1 description:VRK serine/threonine kinase 1 [Source:RGD Symbol;Acc:1306069]	-0.340374	-1.19688	-1.16932	1.43052	0.303534	0.972519
ENSRNOP00000071072	Ptdss1	Phosphatidylserine synthase	-	pep primary_assembly:mRatBN7.2:7:63844268:63906791:1 gene:ENSRNOG00000052289.2 transcript:ENSRNOT00000083959.2 gene_biotype:protein_coding transcript_biotype:protein_coding gene_symbol:Ptdss1 description:phosphatidylserine synthase 1 [Source:RGD Symbol;Acc:1308949]	-0.131848	-1.53017	-0.898994	1.48399	0.69783	0.379191
ENSRNOP00000073055	Adgra1	Adgra1	-	pep primary_assembly:mRatBN7.2:1:194629726:194672550:1 gene:ENSRNOG00000054955.2 transcript:ENSRNOT00000085921.2 gene_biotype:protein_coding transcript_biotype:protein_coding gene_symbol:Adgra1 description:adhesion G protein-coupled receptor A1 [Source:RGD Symbol;Acc:1308241]	0.111515	-1.39919	-1.26059	0.553952	0.72769	1.26663
ENSRNOP00000022190	Map3k8	Mitogen-activated protein kinase kinase kinase 8	116596	pep primary_assembly:mRatBN7.2:17:53383131:53403216:1 gene:ENSRNOG00000016378.4 transcript:ENSRNOT00000022190.4 gene_biotype:protein_coding transcript_biotype:protein_coding gene_symbol:Map3k8 description:mitogen-activated protein kinase kinase kinase 8 [Source:RGD Symbol;Acc:620969]	-0.563455	-1.22054	-1.09189	1.12818	1.19052	0.557192
ENSRNOP00000004121	Cd38	ADP-ribosyl cyclase/cyclic ADP-ribose hydrolase 1	25668	pep primary_assembly:mRatBN7.2:14:67172063:67211986:-1 gene:ENSRNOG00000003069.5 transcript:ENSRNOT00000004121.5 gene_biotype:protein_coding transcript_biotype:protein_coding gene_symbol:Cd38 description:CD38 molecule [Source:RGD Symbol;Acc:2303]	-0.490482	-1.30383	-1.10441	0.964708	1.10638	0.827637
ENSRNOP00000086806	Ptprd	Protein-tyrosine-phosphatase	-	pep primary_assembly:mRatBN7.2:5:90048966:90550297:-1 gene:ENSRNOG00000005711.9 transcript:ENSRNOT00000113220.1 gene_biotype:protein_coding transcript_biotype:protein_coding gene_symbol:Ptprd description:protein tyrosine phosphatase, receptor type, D [Source:RGD Symbol;Acc:1561090]	-0.871596	-1.2926	-0.741628	1.33549	0.74651	0.823823
ENSRNOP00000092181	Cnn3	Calponin-3	54321	pep primary_assembly:mRatBN7.2:2:209518948:209549860:1 gene:ENSRNOG00000011559.8 transcript:ENSRNOT00000119824.1 gene_biotype:protein_coding transcript_biotype:protein_coding gene_symbol:Cnn3 description:calponin 3 [Source:RGD Symbol;Acc:71044]	-0.799356	-1.14583	-0.922561	1.36255	0.430382	1.07481
ENSRNOP00000093820	Tiprl	TIP41-like protein	-	pep primary_assembly:mRatBN7.2:13:77527182:77551806:-1 gene:ENSRNOG00000003048.7 transcript:ENSRNOT00000099145.1 gene_biotype:protein_coding transcript_biotype:protein_coding gene_symbol:Tiprl description:TOR signaling pathway regulator [Source:RGD Symbol;Acc:1310442]	-0.247772	-1.15876	-1.21079	1.49745	0.199043	0.920819
ENSRNOP00000015283	Sox10	Transcription factor SOX-10	29361	pep primary_assembly:mRatBN7.2:7:110725274:110735544:-1 gene:ENSRNOG00000011305.4 transcript:ENSRNOT00000015283.4 gene_biotype:protein_coding transcript_biotype:protein_coding gene_symbol:Sox10 description:SRY-box transcription factor 10 [Source:RGD Symbol;Acc:3735]	0.232378	-1.26876	-1.39955	0.369426	0.80322	1.26328
ENSRNOP00000027528	Asb1	Asb1	-	pep primary_assembly:mRatBN7.2:9:92120306:92136219:1 gene:ENSRNOG00000020322.6 transcript:ENSRNOT00000027528.6 gene_biotype:protein_coding transcript_biotype:protein_coding gene_symbol:Asb1 description:ankyrin repeat and SOCS box-containing 1 [Source:RGD Symbol;Acc:1310760]	-0.276919	-1.52087	-0.762441	1.24898	0.103676	1.20758
ENSRNOP00000045466	Sult5a1	Sulfotransferase	-	pep primary_assembly:mRatBN7.2:19:51189287:51204362:-1 gene:ENSRNOG00000015695.8 transcript:ENSRNOT00000051452.6 gene_biotype:protein_coding transcript_biotype:protein_coding gene_symbol:Sult5a1 description:sulfotransferase family 5A, member 1 [Source:RGD Symbol;Acc:1310002]	0.168488	-1.09753	-1.60013	0.63613	1.01774	0.875303
ENSRNOP00000059566	Eef1akmt1	EEF1A lysine methyltransferase 1	290279	pep primary_assembly:mRatBN7.2:15:31694292:31711336:-1 gene:ENSRNOG00000009849.8 transcript:ENSRNOT00000064702.4 gene_biotype:protein_coding transcript_biotype:protein_coding gene_symbol:Eef1akmt1 description:EEF1A lysine methyltransferase 1 [Source:RGD Symbol;Acc:1306762]	-0.351809	-1.16852	-1.32777	1.10555	0.931793	0.810757
ENSRNOP00000022958	Sec11c	Signal peptidase complex catalytic subunit SEC11	-	pep primary_assembly:mRatBN7.2:18:59320884:59337364:1 gene:ENSRNOG00000017036.4 transcript:ENSRNOT00000022958.4 gene_biotype:protein_coding transcript_biotype:protein_coding gene_symbol:Sec11c description:SEC11 homolog C, signal peptidase complex subunit [Source:RGD Symbol;Acc:628665]	-0.101052	-1.16219	-1.35021	1.4023	0.364598	0.846556
ENSRNOP00000026249	Cfdp1	Craniofacial development protein 1	-	pep primary_assembly:mRatBN7.2:19:39736117:39823780:-1 gene:ENSRNOG00000019326.6 transcript:ENSRNOT00000026249.6 gene_biotype:protein_coding transcript_biotype:protein_coding gene_symbol:Cfdp1 description:craniofacial development protein 1 [Source:RGD Symbol;Acc:735080]	-0.312799	-1.24991	-1.14332	0.291851	1.07779	1.33638
ENSRNOP00000020405	Tradd	Tumor necrosis factor receptor type 1-associated DEATH domain protein	246756	pep primary_assembly:mRatBN7.2:19:33136138:33142638:-1 gene:ENSRNOG00000015179.7 transcript:ENSRNOT00000020405.7 gene_biotype:protein_coding transcript_biotype:protein_coding gene_symbol:Tradd description:TNFRSF1A-associated via death domain [Source:RGD Symbol;Acc:621313]	-0.0357522	-1.69154	-0.84536	1.12867	0.49141	0.952577
ENSRNOP00000012461	Tbkbp1	TANK-binding kinase 1-binding protein 1	266764	pep primary_assembly:mRatBN7.2:10:82120564:82134352:-1 gene:ENSRNOG00000009370.6 transcript:ENSRNOT00000012462.5 gene_biotype:protein_coding transcript_biotype:protein_coding gene_symbol:Tbkbp1 description:TBK1 binding protein 1 [Source:RGD Symbol;Acc:631328]	-0.247434	-1.1077	-1.44381	1.03544	0.888497	0.875002
ENSRNOP00000014772	Tspan14	Tetraspanin	306324	pep primary_assembly:mRatBN7.2:16:16783234:16841400:-1 gene:ENSRNOG00000010813.7 transcript:ENSRNOT00000014772.7 gene_biotype:protein_coding transcript_biotype:protein_coding gene_symbol:Tspan14 description:tetraspanin 14 [Source:RGD Symbol;Acc:1305714]	-0.215964	-1.36764	-1.16204	0.636697	1.28182	0.82713
ENSRNOP00000087342	Tmem177	Transmembrane protein 177	304735	pep primary_assembly:mRatBN7.2:13:31023455:31027378:-1 gene:ENSRNOG00000025484.4 transcript:ENSRNOT00000118103.1 gene_biotype:protein_coding transcript_biotype:protein_coding gene_symbol:Tmem177 description:transmembrane protein 177 [Source:RGD Symbol;Acc:1310320]	-0.316921	-1.92349	-0.251796	0.906323	0.623521	0.962363
ENSRNOP00000071115	Unc5a	Netrin receptor UNC5	60629	pep primary_assembly:mRatBN7.2:17:9614883:9670526:-1 gene:ENSRNOG00000059840.2 transcript:ENSRNOT00000087397.2 gene_biotype:protein_coding transcript_biotype:protein_coding gene_symbol:Unc5a description:unc-5 netrin receptor A [Source:RGD Symbol;Acc:621755]	-0.740785	-1.26431	-0.665327	1.54611	0.121939	1.00237
ENSRNOP00000015756	Rpl22l1	Rpl22l1	361923	pep primary_assembly:mRatBN7.2:2:111754687:111756623:1 gene:ENSRNOG00000011817.7 transcript:ENSRNOT00000015756.7 gene_biotype:protein_coding transcript_biotype:protein_coding gene_symbol:Rpl22l1 description:ribosomal protein L22 like 1 [Source:RGD Symbol;Acc:1309517]	-0.40333	-0.954613	-1.30653	1.32992	0.138208	1.19634
ENSRNOP00000018487	Ighmbp2	Ighmbp2	-	pep primary_assembly:mRatBN7.2:1:200506338:200529514:-1 gene:ENSRNOG00000013456.7 transcript:ENSRNOT00000018487.5 gene_biotype:protein_coding transcript_biotype:protein_coding gene_symbol:Ighmbp2 description:immunoglobulin mu DNA binding protein 2 [Source:RGD Symbol;Acc:68325]	-0.118818	-1.13084	-1.40485	0.391343	1.03311	1.23005
ENSRNOP00000047508	Abhd17b	Alpha/beta hydrolase domain-containing protein 17B	309399	pep primary_assembly:mRatBN7.2:1:219198471:219231844:1 gene:ENSRNOG00000012514.7 transcript:ENSRNOT00000044486.4 gene_biotype:protein_coding transcript_biotype:protein_coding gene_symbol:Abhd17b description:abhydrolase domain containing 17B, depalmitoylase [Source:RGD Symbol;Acc:1305246]	-1.1493	-1.3957	0.00735746	1.24835	0.231397	1.05789
ENSRNOP00000075305	Soga1	Soga1	311578	pep primary_assembly:mRatBN7.2:3:145679448:145740500:-1 gene:ENSRNOG00000053240.2 transcript:ENSRNOT00000079893.2 gene_biotype:protein_coding transcript_biotype:protein_coding gene_symbol:Soga1 description:suppressor of glucose, autophagy associated 1 [Source:RGD Symbol;Acc:1563627]	-1.43823	-0.903854	-0.324244	1.49969	0.383567	0.783069
ENSRNOP00000031380	Pla2g4e	Phospholipase A2	296091	pep primary_assembly:mRatBN7.2:3:107132541:107198233:-1 gene:ENSRNOG00000024904.6 transcript:ENSRNOT00000030502.6 gene_biotype:protein_coding transcript_biotype:protein_coding gene_symbol:Pla2g4e description:phospholipase A2, group IVE [Source:RGD Symbol;Acc:1310595]	-1.60554	-0.606142	-0.439938	1.42627	0.808006	0.417338
ENSRNOP00000025512	RGD1559896	C19h1orf198	498967	pep primary_assembly:mRatBN7.2:19:52604060:52629436:-1 gene:ENSRNOG00000018836.5 transcript:ENSRNOT00000025512.5 gene_biotype:protein_coding transcript_biotype:protein_coding gene_symbol:C19h1orf198 description:similar to human chromosome 1 open reading frame 198 [Source:RGD Symbol;Acc:1559896]	-1.18439	-1.1986	-0.21491	1.46039	0.977825	0.159683
ENSRNOP00000026646	Eif4e2	Chrng	-	pep primary_assembly:mRatBN7.2:9:87886111:87902501:1 gene:ENSRNOG00000019634.10 transcript:ENSRNOT00000026646.6 gene_biotype:protein_coding transcript_biotype:protein_coding gene_symbol:Chrng description:cholinergic receptor nicotinic gamma subunit [Source:RGD Symbol;Acc:2354]	-1.00173	-1.57853	0.0983437	1.31927	0.382885	0.779767
ENSRNOP00000019637	Pde5a	Phosphodiesterase	-	pep primary_assembly:mRatBN7.2:2:210859419:210999701:1 gene:ENSRNOG00000014443.6 transcript:ENSRNOT00000019638.5 gene_biotype:protein_coding transcript_biotype:protein_coding gene_symbol:Pde5a description:phosphodiesterase 5A [Source:RGD Symbol;Acc:620995]	-1.26509	-1.08261	-0.525415	0.9165	0.664218	1.2924
ENSRNOP00000045475	Atn1	Atn1	29515	pep primary_assembly:mRatBN7.2:4:157551276:157568132:-1 gene:ENSRNOG00000060594.2 transcript:ENSRNOT00000051841.5 gene_biotype:protein_coding transcript_biotype:protein_coding gene_symbol:Atn1 description:atrophin 1 [Source:RGD Symbol;Acc:61832]	-0.928342	-1.53819	-0.238584	1.27507	0.532084	0.897962
ENSRNOP00000008760	Cd44	CD44 antigen	25406	pep primary_assembly:mRatBN7.2:3:89157080:89244456:-1 gene:ENSRNOG00000006094.9 transcript:ENSRNOT00000008760.8 gene_biotype:protein_coding transcript_biotype:protein_coding gene_symbol:Cd44 description:CD44 molecule (Indian blood group) [Source:RGD Symbol;Acc:2307]	-1.17189	-1.23677	-0.218065	1.49129	0.266914	0.868528
ENSRNOP00000070793	Ube2b	Ube2b	81816	pep primary_assembly:mRatBN7.2:10:36248438:36264665:-1 gene:ENSRNOG00000059348.2 transcript:ENSRNOT00000091694.2 gene_biotype:protein_coding transcript_biotype:protein_coding gene_symbol:Ube2b description:ubiquitin-conjugating enzyme E2B [Source:RGD Symbol;Acc:708345]	-1.17313	-1.46768	0.0585655	0.706017	0.615875	1.26035
ENSRNOP00000053461	Camta2	Camta2	287462	pep primary_assembly:mRatBN7.2:10:55383450:55401558:-1 gene:ENSRNOG00000004283.7 transcript:ENSRNOT00000056622.4 gene_biotype:protein_coding transcript_biotype:protein_coding gene_symbol:Camta2 description:calmodulin binding transcription activator 2 [Source:RGD Symbol;Acc:1311296]	-1.39007	-1.12062	-0.144891	0.79892	0.465159	1.3915
ENSRNOP00000004717	Slc6a4	Sodium-dependent serotonin transporter	25553	pep primary_assembly:mRatBN7.2:10:61826123:61858384:1 gene:ENSRNOG00000003476.8 transcript:ENSRNOT00000004717.7 gene_biotype:protein_coding transcript_biotype:protein_coding gene_symbol:Slc6a4 description:solute carrier family 6 member 4 [Source:RGD Symbol;Acc:3714]	0.563778	1.454	0.577742	-1.65554	-0.630726	-0.309256
ENSRNOP00000004716	Spta1	Spta1	-	pep primary_assembly:mRatBN7.2:13:86203504:86279371:1 gene:ENSRNOG00000003537.9 transcript:ENSRNOT00000004716.7 gene_biotype:protein_coding transcript_biotype:protein_coding gene_symbol:Spta1 description:spectrin, alpha, erythrocytic 1 [Source:RGD Symbol;Acc:1305194]	0.865207	0.864327	0.942776	-0.940495	-1.65057	-0.0812399
ENSRNOP00000019172	Slc30a7	Zinc transporter 7	310801	pep primary_assembly:mRatBN7.2:2:203859866:203922109:-1 gene:ENSRNOG00000013912.6 transcript:ENSRNOT00000019172.6 gene_biotype:protein_coding transcript_biotype:protein_coding gene_symbol:Slc30a7 description:solute carrier family 30 member 7 [Source:RGD Symbol;Acc:1307873]	0.379359	1.23698	1.25002	-0.855983	-0.934885	-1.07549
ENSRNOP00000048165	ENSRNOG00000066687	KRAB domain-containing protein	-	pep primary_assembly:mRatBN7.2:3:165069806:165076923:-1 gene:ENSRNOG00000066687.1 transcript:ENSRNOT00000042110.5 gene_biotype:protein_coding transcript_biotype:protein_coding	0.964433	1.04804	0.970519	-1.07795	-1.1153	-0.78974
ENSRNOP00000059436	ENSRNOG00000067894	Ig-like domain-containing protein	-	pep primary_assembly:mRatBN7.2:4:101853468:101854416:1 gene:ENSRNOG00000067894.1 transcript:ENSRNOT00000065927.2 gene_biotype:protein_coding transcript_biotype:protein_coding	1.01945	0.994116	0.986282	-0.99995	-0.99995	-0.99995
ENSRNOP00000066934	C3	Complement C3	24232	pep primary_assembly:mRatBN7.2:9:2087437:2114366:-1 gene:ENSRNOG00000046834.4 transcript:ENSRNOT00000075494.2 gene_biotype:protein_coding transcript_biotype:protein_coding gene_symbol:C3 description:complement C3 [Source:RGD Symbol;Acc:2232]	1.17203	0.593059	1.16828	-1.08919	-1.02915	-0.815029
ENSRNOP00000016897	Lgals5	Galectin	-	pep primary_assembly:mRatBN7.2:10:63853937:63857153:-1 gene:ENSRNOG00000012557.5 transcript:ENSRNOT00000016897.5 gene_biotype:protein_coding transcript_biotype:protein_coding gene_symbol:Lgals5 description:galectin 5 [Source:RGD Symbol;Acc:3004]	0.987752	0.98401	1.02794	-0.999901	-0.999901	-0.999901
ENSRNOP00000075264	Kng1	Kng1	-	pep primary_assembly:mRatBN7.2:11:77814399:77835555:-1 gene:ENSRNOG00000030387.6 transcript:ENSRNOT00000078131.2 gene_biotype:protein_coding transcript_biotype:protein_coding gene_symbol:Kng1 description:kininogen 1 [Source:RGD Symbol;Acc:1359376]	0.877055	1.10738	0.917635	-0.680454	-1.45111	-0.770503
ENSRNOP00000081763	Hbe1l-ps1	GLOBIN domain-containing protein	-	pep primary_assembly:mRatBN7.2:1:158266601:158267985:-1 gene:ENSRNOG00000070394.1 transcript:ENSRNOT00000100068.1 gene_biotype:protein_coding transcript_biotype:protein_coding gene_symbol:Hbe1l-ps1 description:hemoglobin subunit epsilon 1 like, pseudogene 1 [Source:RGD Symbol;Acc:1591909]	0.948189	0.675267	1.32195	-1.03844	-0.973503	-0.933458
ENSRNOP00000075573	Kng2	Kng2	24903	pep primary_assembly:mRatBN7.2:11:77913876:77936246:1 gene:ENSRNOG00000065935.1 transcript:ENSRNOT00000080562.2 gene_biotype:protein_coding transcript_biotype:protein_coding gene_symbol:Kng2 description:kininogen 2 [Source:RGD Symbol;Acc:2980]	1.01988	1.05384	0.918847	-1.04011	-1.06875	-0.883706
ENSRNOP00000038525	Rarres2	Retinoic acid receptor responder protein 2	297073	pep primary_assembly:mRatBN7.2:4:77522535:77525556:-1 gene:ENSRNOG00000024705.6 transcript:ENSRNOT00000033918.6 gene_biotype:protein_coding transcript_biotype:protein_coding gene_symbol:Rarres2 description:retinoic acid receptor responder 2 [Source:RGD Symbol;Acc:1309874]	1.32196	0.495308	0.65498	-1.51654	-1.11875	0.163046
ENSRNOP00000060007	Fga	Fibrinogen alpha chain	361969	pep primary_assembly:mRatBN7.2:2:168374120:168381528:1 gene:ENSRNOG00000024848.8 transcript:ENSRNOT00000064091.4 gene_biotype:protein_coding transcript_biotype:protein_coding gene_symbol:Fga description:fibrinogen alpha chain [Source:RGD Symbol;Acc:2603]	0.801491	1.12766	1.05023	-0.879812	-1.09904	-1.00053
ENSRNOP00000019117	Pnoc	Prepronociceptin	25516	pep primary_assembly:mRatBN7.2:15:39624641:39651867:-1 gene:ENSRNOG00000014231.8 transcript:ENSRNOT00000019117.8 gene_biotype:protein_coding transcript_biotype:protein_coding gene_symbol:Pnoc description:prepronociceptin [Source:RGD Symbol;Acc:3362]	0.565417	0.981958	1.29437	-1.22248	-1.15256	-0.466704
ENSRNOP00000069937	Hbb	Hbb	-	pep primary_assembly:mRatBN7.2:1:158218358:158238511:-1 gene:ENSRNOG00000047098.3 transcript:ENSRNOT00000090678.2 gene_biotype:protein_coding transcript_biotype:protein_coding gene_symbol:Hbb description:hemoglobin subunit beta [Source:RGD Symbol;Acc:2783]	0.978895	0.722408	1.25477	-1.08485	-0.841299	-1.02993
ENSRNOP00000019304	P2ry1	P2Y purinoceptor 1	25265	pep primary_assembly:mRatBN7.2:2:145241849:145248457:1 gene:ENSRNOG00000014232.5 transcript:ENSRNOT00000019305.5 gene_biotype:protein_coding transcript_biotype:protein_coding gene_symbol:P2ry1 description:purinergic receptor P2Y1 [Source:RGD Symbol;Acc:3242]	0.877545	1.41088	0.481272	-1.35419	-1.00106	-0.414448
ENSRNOP00000059783	Itgb4	Integrin beta	-	pep primary_assembly:mRatBN7.2:10:101206665:101243012:1 gene:ENSRNOG00000005580.7 transcript:ENSRNOT00000065339.3 gene_biotype:protein_coding transcript_biotype:protein_coding gene_symbol:Itgb4 description:integrin subunit beta 4 [Source:RGD Symbol;Acc:2928]	0.464483	1.32195	1.00509	-0.824496	-1.43744	-0.529597
ENSRNOP00000015351	S100a9	S100a9	94195	pep primary_assembly:mRatBN7.2:2:176190361:176193230:-1 gene:ENSRNOG00000011483.6 transcript:ENSRNOT00000015351.6 gene_biotype:protein_coding transcript_biotype:protein_coding gene_symbol:S100a9 description:S100 calcium binding protein A9 [Source:RGD Symbol;Acc:620267]	1.03528	1.00753	0.956389	-0.999733	-0.999733	-0.999733
ENSRNOP00000033812	Parp9	Poly [ADP-ribose] polymerase	303905	pep primary_assembly:mRatBN7.2:11:64780981:64814846:-1 gene:ENSRNOG00000023463.6 transcript:ENSRNOT00000030975.6 gene_biotype:protein_coding transcript_biotype:protein_coding gene_symbol:Parp9 description:poly (ADP-ribose) polymerase family, member 9 [Source:RGD Symbol;Acc:1307534]	0.943953	1.04861	1.00606	-0.999538	-0.999538	-0.999538
ENSRNOP00000010454	Orm1	Orm1	-	pep primary_assembly:mRatBN7.2:5:76772941:76776154:1 gene:ENSRNOG00000007886.5 transcript:ENSRNOT00000010454.5 gene_biotype:protein_coding transcript_biotype:protein_coding gene_symbol:Orm1 description:orosomucoid 1 [Source:RGD Symbol;Acc:67390]	1.00084	1.04758	0.950402	-0.999606	-0.999606	-0.999606
ENSRNOP00000089235	Ccdc146	Ccdc146	-	pep primary_assembly:mRatBN7.2:4:13662766:13811608:1 gene:ENSRNOG00000012932.8 transcript:ENSRNOT00000103228.1 gene_biotype:protein_coding transcript_biotype:protein_coding gene_symbol:Ccdc146 description:coiled-coil domain containing 146 [Source:RGD Symbol;Acc:1559535]	0.993427	1.0077	0.998846	-0.999991	-0.999991	-0.999991
ENSRNOP00000049726	Echdc2	Echdc2	298381	pep primary_assembly:mRatBN7.2:5:122916134:122934859:1 gene:ENSRNOG00000029333.5 transcript:ENSRNOT00000047653.4 gene_biotype:protein_coding transcript_biotype:protein_coding gene_symbol:Echdc2 description:enoyl CoA hydratase domain containing 2 [Source:RGD Symbol;Acc:1308525]	0.813645	1.40378	0.359486	-0.723874	-1.63267	-0.220362
ENSRNOP00000013476	Uxt	Protein UXT	299313	pep primary_assembly:mRatBN7.2:X:1126162:1138663:1 gene:ENSRNOG00000009893.8 transcript:ENSRNOT00000013476.8 gene_biotype:protein_coding transcript_biotype:protein_coding gene_symbol:Uxt description:ubiquitously-expressed, prefoldin-like chaperone [Source:RGD Symbol;Acc:1359326]	0.863608	0.773083	1.24236	-0.485765	-1.11545	-1.27783
ENSRNOP00000012881	Ccdc120	Ccdc120	317377	pep primary_assembly:mRatBN7.2:X:14762184:14772743:1 gene:ENSRNOG00000009687.7 transcript:ENSRNOT00000012880.7 gene_biotype:protein_coding transcript_biotype:protein_coding gene_symbol:Ccdc120 description:coiled-coil domain containing 120 [Source:RGD Symbol;Acc:1561596]	1.01592	1.01652	0.967162	-0.999866	-0.999866	-0.999866
ENSRNOP00000012577	Serpina1	Serpina1	-	pep primary_assembly:mRatBN7.2:6:122866312:122871787:-1 gene:ENSRNOG00000032669.6 transcript:ENSRNOT00000012577.7 gene_biotype:protein_coding transcript_biotype:protein_coding gene_symbol:Serpina1 description:serpin family A member 1 [Source:RGD Symbol;Acc:3326]	1.25693	0.720725	0.957467	-0.930549	-1.23558	-0.768999
ENSRNOP00000042417	Lrch3	Lrch3	-	pep primary_assembly:mRatBN7.2:11:67774286:67872229:-1 gene:ENSRNOG00000001774.9 transcript:ENSRNOT00000051989.7 gene_biotype:protein_coding transcript_biotype:protein_coding gene_symbol:Lrch3 description:leucine rich repeats and calponin homology domain containing 3 [Source:RGD Symbol;Acc:1306200]	1.21972	0.739697	0.989629	-0.784028	-1.19955	-0.965474
ENSRNOP00000011823	Pon1	Paraoxonase	-	pep primary_assembly:mRatBN7.2:4:33294722:33314707:-1 gene:ENSRNOG00000008902.7 transcript:ENSRNOT00000011823.7 gene_biotype:protein_coding transcript_biotype:protein_coding gene_symbol:Pon1 description:paraoxonase 1 [Source:RGD Symbol;Acc:620062]	0.949617	0.997879	1.05121	-0.999569	-0.999569	-0.999569
ENSRNOP00000079541	Kxd1	Ubiquitin-60S ribosomal protein L40	-	pep primary_assembly:mRatBN7.2:16:18906863:18920807:1 gene:ENSRNOG00000019971.5 transcript:ENSRNOT00000108401.1 gene_biotype:protein_coding transcript_biotype:protein_coding gene_symbol:Uba52 description:ubiquitin A-52 residue ribosomal protein fusion product 1 [Source:RGD Symbol;Acc:68344]	0.881244	0.942698	1.12335	-0.852911	-1.32301	-0.771369
ENSRNOP00000009813	Fgb	Fibrinogen beta chain	-	pep primary_assembly:mRatBN7.2:2:168395884:168402849:-1 gene:ENSRNOG00000007092.8 transcript:ENSRNOT00000009813.4 gene_biotype:protein_coding transcript_biotype:protein_coding gene_symbol:Fgb description:fibrinogen beta chain [Source:RGD Symbol;Acc:2604]	0.847895	1.04779	1.03298	-1.11452	-1.24503	-0.569125
ENSRNOP00000007919	Slc30a6	Slc30a6	-	pep primary_assembly:mRatBN7.2:6:21020931:21050785:-1 gene:ENSRNOG00000005856.9 transcript:ENSRNOT00000007919.8 gene_biotype:protein_coding transcript_biotype:protein_coding gene_symbol:Slc30a6 description:solute carrier family 30 member 6 [Source:RGD Symbol;Acc:1309250]	1.19125	0.609451	1.09607	-1.13205	-1.17345	-0.591269
ENSRNOP00000010783	Tgs1	Trimethylguanosine synthase	312947	pep primary_assembly:mRatBN7.2:5:16524874:16558399:1 gene:ENSRNOG00000008156.6 transcript:ENSRNOT00000010783.6 gene_biotype:protein_coding transcript_biotype:protein_coding gene_symbol:Tgs1 description:trimethylguanosine synthase 1 [Source:RGD Symbol;Acc:1309953]	1.01149	0.974382	1.01389	-0.999918	-0.999918	-0.999918
ENSRNOP00000040010	Hbe1	Hbe1	293267	pep primary_assembly:mRatBN7.2:1:158282936:158284391:-1 gene:ENSRNOG00000029286.5 transcript:ENSRNOT00000043719.5 gene_biotype:protein_coding transcript_biotype:protein_coding gene_symbol:Hbe1 description:hemoglobin subunit epsilon 1 [Source:RGD Symbol;Acc:1305115]	0.977075	0.701408	1.20324	-1.39006	-0.920138	-0.571523
ENSRNOP00000077941	Gm6569	Gm6569	-	pep primary_assembly:mRatBN7.2:7:105734400:105738064:1 gene:ENSRNOG00000065138.1 transcript:ENSRNOT00000108775.1 gene_biotype:protein_coding transcript_biotype:protein_coding gene_symbol:Gm6569 description:predicted gene 6569 [Source:RGD Symbol;Acc:150341260]	0.986309	1.01506	0.998526	-0.999965	-0.999965	-0.999965
ENSRNOP00000018162	Crisp1	Cysteine-rich secretory protein 1	64827	pep primary_assembly:mRatBN7.2:9:20450908:20472658:1 gene:ENSRNOG00000013496.7 transcript:ENSRNOT00000018163.6 gene_biotype:protein_coding transcript_biotype:protein_coding gene_symbol:Crisp3 description:cysteine-rich secretory protein 3 [Source:RGD Symbol;Acc:619846]	0.964901	1.00887	1.02573	-0.999836	-0.999836	-0.999836
ENSRNOP00000001759	Adora2a	Adenosine receptor A2a	25369	pep primary_assembly:mRatBN7.2:20:13315853:13333386:-1 gene:ENSRNOG00000001302.4 transcript:ENSRNOT00000001759.4 gene_biotype:protein_coding transcript_biotype:protein_coding gene_symbol:Adora2a description:adenosine A2a receptor [Source:RGD Symbol;Acc:2049]	1.41676	0.593822	0.897946	-0.943656	-1.06303	-0.901848
ENSRNOP00000065206	Apoa1	Apolipoprotein A-I	25081	pep primary_assembly:mRatBN7.2:8:46527144:46529035:1 gene:ENSRNOG00000045679.3 transcript:ENSRNOT00000074357.3 gene_biotype:protein_coding transcript_biotype:protein_coding gene_symbol:Apoa1 description:apolipoprotein A1 [Source:RGD Symbol;Acc:2130]	1.26057	0.516652	1.11339	-0.765811	-1.2364	-0.888397
ENSRNOP00000086253	Kng2	Kng2	-	pep primary_assembly:mRatBN7.2:11:77978923:78001486:1 gene:ENSRNOG00000065935.1 transcript:ENSRNOT00000102748.1 gene_biotype:protein_coding transcript_biotype:protein_coding gene_symbol:Kng2 description:kininogen 2 [Source:RGD Symbol;Acc:2980]	1.14882	0.499375	1.26381	-1.00972	-0.99989	-0.902387
ENSRNOP00000066577	Gpx1	Glutathione peroxidase	-	pep primary_assembly:mRatBN7.2:8:109026905:109028024:1 gene:ENSRNOG00000048812.3 transcript:ENSRNOT00000073247.3 gene_biotype:protein_coding transcript_biotype:protein_coding gene_symbol:Gpx1 description:glutathione peroxidase 1 [Source:RGD Symbol;Acc:2729]	1.40995	1.03425	0.128456	-1.51142	-0.72856	-0.332679
ENSRNOP00000055275	Slc25a31	ADP/ATP translocase	-	pep primary_assembly:mRatBN7.2:2:123695408:123710795:1 gene:ENSRNOG00000038398.6 transcript:ENSRNOT00000058476.5 gene_biotype:protein_coding transcript_biotype:protein_coding gene_symbol:Slc25a31 description:solute carrier family 25 member 31 [Source:RGD Symbol;Acc:1596195]	0.401439	1.05048	1.18155	-1.63953	-0.777367	-0.21657
ENSRNOP00000087389	Mast3	Non-specific serine/threonine protein kinase	-	pep primary_assembly:mRatBN7.2:16:18636787:18663852:1 gene:ENSRNOG00000022753.7 transcript:ENSRNOT00000115023.1 gene_biotype:protein_coding transcript_biotype:protein_coding gene_symbol:Mast3 description:microtubule associated serine/threonine kinase 3 [Source:RGD Symbol;Acc:1587639]	1.27496	0.313717	1.17132	-0.505966	-1.3591	-0.894931
ENSRNOP00000023282	Adad1	Adad1	294979	pep primary_assembly:mRatBN7.2:2:119948926:120005913:1 gene:ENSRNOG00000017246.7 transcript:ENSRNOT00000023282.7 gene_biotype:protein_coding transcript_biotype:protein_coding gene_symbol:Adad1 description:adenosine deaminase domain containing 1 [Source:RGD Symbol;Acc:1359309]	1.01253	0.990196	0.99721	-0.999978	-0.999978	-0.999978
ENSRNOP00000032735	Fgg	Fibrinogen gamma chain	24367	pep primary_assembly:mRatBN7.2:2:168355013:168362322:1 gene:ENSRNOG00000025074.7 transcript:ENSRNOT00000034521.7 gene_biotype:protein_coding transcript_biotype:protein_coding gene_symbol:Fgg description:fibrinogen gamma chain [Source:RGD Symbol;Acc:2613]	0.854388	1.11513	0.953892	-1.37029	-0.904651	-0.648473
ENSRNOP00000086018	ENSRNOG00000064207	Ig-like domain-containing protein	-	pep primary_assembly:mRatBN7.2:6:134451511:134452137:-1 gene:ENSRNOG00000064207.1 transcript:ENSRNOT00000109418.1 gene_biotype:protein_coding transcript_biotype:protein_coding	0.970194	1.00318	1.02623	-0.999868	-0.999868	-0.999868
ENSRNOP00000084506	Sgsh	Sgsh	-	pep primary_assembly:mRatBN7.2:10:104598112:104613486:-1 gene:ENSRNOG00000064880.1 transcript:ENSRNOT00000098505.1 gene_biotype:protein_coding transcript_biotype:protein_coding gene_symbol:Sgsh description:N-sulfoglucosamine sulfohydrolase [Source:RGD Symbol;Acc:1591134]	0.988805	1.00918	1.00196	-0.999982	-0.999982	-0.999982
ENSRNOP00000012495	Psen1	Presenilin-1	29192	pep primary_assembly:mRatBN7.2:6:103323120:103371650:1 gene:ENSRNOG00000009110.8 transcript:ENSRNOT00000012495.8 gene_biotype:protein_coding transcript_biotype:protein_coding gene_symbol:Psen1 description:presenilin 1 [Source:RGD Symbol;Acc:3425]	0.98034	1.11851	0.570834	-1.66574	-0.804792	-0.199153
ENSRNOP00000034820	Drd1	D(1A) dopamine receptor	24316	pep primary_assembly:mRatBN7.2:17:10540558:10545002:1 gene:ENSRNOG00000023688.4 transcript:ENSRNOT00000030893.4 gene_biotype:protein_coding transcript_biotype:protein_coding gene_symbol:Drd1 description:dopamine receptor D1 [Source:RGD Symbol;Acc:2518]	0.968298	1.01872	1.0126	-0.999874	-0.999874	-0.999874
ENSRNOP00000029319	AABR07060872.1	Ig kappa chain V region	-	pep primary_assembly:mRatBN7.2:4:102620067:102688488:1 gene:ENSRNOG00000049829.3 transcript:ENSRNOT00000031991.8 gene_biotype:protein_coding transcript_biotype:protein_coding gene_symbol:AABR07060872.1	1.26611	0.400127	1.14347	-0.736074	-1.38147	-0.69216
ENSRNOP00000061606	Dysf	Dysf	312492	pep primary_assembly:mRatBN7.2:4:116502584:116690709:1 gene:ENSRNOG00000032788.6 transcript:ENSRNOT00000064536.3 gene_biotype:protein_coding transcript_biotype:protein_coding gene_symbol:Dysf description:dysferlin [Source:RGD Symbol;Acc:1311023]	0.964426	0.365919	1.11191	-1.47252	-1.21327	0.24353
ENSRNOP00000022713	Itga8	Itga8	-	pep primary_assembly:mRatBN7.2:17:75304008:75501510:-1 gene:ENSRNOG00000016538.6 transcript:ENSRNOT00000022711.5 gene_biotype:protein_coding transcript_biotype:protein_coding gene_symbol:Itga8 description:integrin subunit alpha 8 [Source:RGD Symbol;Acc:621634]	1.01631	0.983753	0.999809	-0.999956	-0.999956	-0.999956
ENSRNOP00000024330	Inpp4a	Phosphatidylinositol-3,4-bisphosphate 4-phosphatase	-	pep primary_assembly:mRatBN7.2:9:39528674:39640164:1 gene:ENSRNOG00000017660.9 transcript:ENSRNOT00000024330.9 gene_biotype:protein_coding transcript_biotype:protein_coding gene_symbol:Inpp4a description:inositol polyphosphate-4-phosphatase type I A [Source:RGD Symbol;Acc:68386]	1.02005	1.21849	0.703009	-0.738525	-1.16659	-1.03644
ENSRNOP00000025966	Npr3	Npr3	-	pep primary_assembly:mRatBN7.2:2:60870594:60931691:-1 gene:ENSRNOG00000019184.6 transcript:ENSRNOT00000025966.6 gene_biotype:protein_coding transcript_biotype:protein_coding gene_symbol:Npr3 description:natriuretic peptide receptor 3 [Source:RGD Symbol;Acc:3196]	1.05045	0.972425	0.976152	-0.999677	-0.999677	-0.999677
ENSRNOP00000019014	Blnk	B-cell linker protein	499356	pep primary_assembly:mRatBN7.2:1:239753648:239821113:-1 gene:ENSRNOG00000013967.8 transcript:ENSRNOT00000019014.7 gene_biotype:protein_coding transcript_biotype:protein_coding gene_symbol:Blnk description:B-cell linker [Source:RGD Symbol;Acc:1561933]	1.04518	0.942037	1.0114	-0.999539	-0.999539	-0.999539
ENSRNOP00000077625	LOC297568	LOC297568	-	pep primary_assembly:mRatBN7.2:4:154980290:155035905:1 gene:ENSRNOG00000070375.1 transcript:ENSRNOT00000110576.1 gene_biotype:protein_coding transcript_biotype:protein_coding gene_symbol:LOC297568 description:alpha-1-inhibitor III [Source:RGD Symbol;Acc:1584999]	1.15605	0.511031	1.23666	-1.08874	-1.04993	-0.765072
ENSRNOP00000014267	Ca1	Carbonic anhydrase 1	310218	pep primary_assembly:mRatBN7.2:2:86861897:86872208:1 gene:ENSRNOG00000010698.6 transcript:ENSRNOT00000014267.6 gene_biotype:protein_coding transcript_biotype:protein_coding gene_symbol:Car1 description:carbonic anhydrase 1 [Source:RGD Symbol;Acc:1309780]	0.90326	0.751807	1.25235	-1.27223	-1.03557	-0.599609
ENSRNOP00000006533	Cyp4f1	Cyp4f1	56266	pep primary_assembly:mRatBN7.2:7:12010852:12022046:-1 gene:ENSRNOG00000004786.6 transcript:ENSRNOT00000006533.6 gene_biotype:protein_coding transcript_biotype:protein_coding gene_symbol:Cyp4f1 description:cytochrome P450, family 4, subfamily f, polypeptide 1 [Source:RGD Symbol;Acc:70926]	1.03824	0.998712	0.962322	-0.99976	-0.99976	-0.99976
ENSRNOP00000075738	Prmt7	Protein arginine N-methyltransferase	-	pep primary_assembly:mRatBN7.2:19:34111983:34162568:1 gene:ENSRNOG00000000258.7 transcript:ENSRNOT00000081312.2 gene_biotype:protein_coding transcript_biotype:protein_coding gene_symbol:Prmt7 description:protein arginine methyltransferase 7 [Source:RGD Symbol;Acc:1304869]	1.09828	1.05198	0.43966	-1.3322	-1.31009	0.0523683
ENSRNOP00000028793	Txnip	Thioredoxin-interacting protein	117514	pep primary_assembly:mRatBN7.2:2:184092998:184096886:1 gene:ENSRNOG00000021201.8 transcript:ENSRNOT00000028793.7 gene_biotype:protein_coding transcript_biotype:protein_coding gene_symbol:Txnip description:thioredoxin interacting protein [Source:RGD Symbol;Acc:620886]	0.400858	1.27057	1.1098	-1.41256	-0.859489	-0.509172
ENSRNOP00000027512	Pdcd11	Pdcd11	309458	pep primary_assembly:mRatBN7.2:1:245980880:246021999:1 gene:ENSRNOG00000020304.6 transcript:ENSRNOT00000027512.4 gene_biotype:protein_coding transcript_biotype:protein_coding gene_symbol:Pdcd11 description:programmed cell death 11 [Source:RGD Symbol;Acc:1304933]	0.987636	0.957046	1.05409	-0.99959	-0.99959	-0.99959
ENSRNOP00000020065	Mapkapk3	MAP kinase-activated protein kinase 3	315994	pep primary_assembly:mRatBN7.2:8:107929762:107963568:-1 gene:ENSRNOG00000014832.7 transcript:ENSRNOT00000020065.6 gene_biotype:protein_coding transcript_biotype:protein_coding gene_symbol:Mapkapk3 description:MAPK activated protein kinase 3 [Source:RGD Symbol;Acc:1304980]	0.255782	0.915844	1.36783	-1.59833	-0.807707	-0.133426
ENSRNOP00000026335	Med11	Mediator of RNA polymerase II transcription subunit 11	287456	pep primary_assembly:mRatBN7.2:10:55164326:55166131:1 gene:ENSRNOG00000019384.7 transcript:ENSRNOT00000026335.7 gene_biotype:protein_coding transcript_biotype:protein_coding gene_symbol:Med11 description:mediator complex subunit 11 [Source:RGD Symbol;Acc:1563202]	0.974347	0.999045	1.02627	-0.999888	-0.999888	-0.999888
ENSRNOP00000020770	Lonp2	Lon protease homolog 2, peroxisomal	291922	pep primary_assembly:mRatBN7.2:19:20407478:20499014:-1 gene:ENSRNOG00000015162.9 transcript:ENSRNOT00000020770.8 gene_biotype:protein_coding transcript_biotype:protein_coding gene_symbol:Lonp2 description:lon peptidase 2, peroxisomal [Source:RGD Symbol;Acc:1305466]	0.145064	1.13928	1.35072	-0.901303	-1.3871	-0.346653
ENSRNOP00000035575	Ino80	Chromatin-remodeling ATPase INO80	296084	pep primary_assembly:mRatBN7.2:3:106368455:106467911:-1 gene:ENSRNOG00000014483.9 transcript:ENSRNOT00000031672.7 gene_biotype:protein_coding transcript_biotype:protein_coding gene_symbol:Ino80 description:INO80 complex ATPase subunit [Source:RGD Symbol;Acc:1310969]	0.983162	0.981957	1.03443	-0.99985	-0.99985	-0.99985
ENSRNOP00000068875	Hbb-b1	Hbb	-	pep primary_assembly:mRatBN7.2:1:158218358:158231777:-1 gene:ENSRNOG00000047098.3 transcript:ENSRNOT00000087661.2 gene_biotype:protein_coding transcript_biotype:protein_coding gene_symbol:Hbb description:hemoglobin subunit beta [Source:RGD Symbol;Acc:2783]	0.944557	0.734958	1.21644	-1.35279	-0.95486	-0.588307
ENSRNOP00000021362	Elmo3	Engulfment and cell motility protein 3	291962	pep primary_assembly:mRatBN7.2:19:33182036:33186410:1 gene:ENSRNOG00000015800.7 transcript:ENSRNOT00000021362.7 gene_biotype:protein_coding transcript_biotype:protein_coding gene_symbol:Elmo3 description:engulfment and cell motility 3 [Source:RGD Symbol;Acc:1304734]	1.05229	1.01044	0.935522	-0.999417	-0.999417	-0.999417
ENSRNOP00000041658	ENSRNOG00000063419	Ig-like domain-containing protein	-	pep primary_assembly:mRatBN7.2:4:101201184:101201495:-1 gene:ENSRNOG00000063419.1 transcript:ENSRNOT00000050435.5 gene_biotype:protein_coding transcript_biotype:protein_coding	1.03001	0.987598	0.982051	-0.999885	-0.999885	-0.999885
ENSRNOP00000020196	Hp	Haptoglobin	-	pep primary_assembly:mRatBN7.2:19:37539627:37542488:-1 gene:ENSRNOG00000014964.9 transcript:ENSRNOT00000020197.7 gene_biotype:protein_coding transcript_biotype:protein_coding gene_symbol:Hp description:haptoglobin [Source:RGD Symbol;Acc:2825]	1.06327	0.827861	1.05415	-0.9222	-1.30818	-0.714905
ENSRNOP00000070342	Gpx6	Glutathione peroxidase	-	pep primary_assembly:mRatBN7.2:17:43408472:43416091:-1 gene:ENSRNOG00000060749.2 transcript:ENSRNOT00000082782.2 gene_biotype:protein_coding transcript_biotype:protein_coding gene_symbol:Gpx6 description:glutathione peroxidase 6 [Source:RGD Symbol;Acc:628789]	0.863732	1.04726	1.0164	-0.566132	-1.26972	-1.09154
ENSRNOP00000011983	Slc18a2	Slc18a2	25549	pep primary_assembly:mRatBN7.2:1:258413959:258448325:1 gene:ENSRNOG00000008890.3 transcript:ENSRNOT00000011983.3 gene_biotype:protein_coding transcript_biotype:protein_coding gene_symbol:Slc18a2 description:solute carrier family 18 member A2 [Source:RGD Symbol;Acc:3694]	0.795998	1.23925	0.93434	-0.976343	-0.901984	-1.09126
ENSRNOP00000039704	Nhs	Nhs	317494	pep primary_assembly:mRatBN7.2:X:32552026:32889992:1 gene:ENSRNOG00000030759.6 transcript:ENSRNOT00000041924.6 gene_biotype:protein_coding transcript_biotype:protein_coding gene_symbol:Nhs description:NHS actin remodeling regulator [Source:RGD Symbol;Acc:1561818]	1.01816	0.985641	0.996061	-0.999954	-0.999954	-0.999954
ENSRNOP00000041451	Hba-a3	Hba	-	pep primary_assembly:mRatBN7.2:10:15307815:15338130:-1 gene:ENSRNOG00000029886.4 transcript:ENSRNOT00000052292.5 gene_biotype:protein_coding transcript_biotype:protein_coding gene_symbol:Hba-a1 description:hemoglobin alpha, adult chain 1 [Source:RGD Symbol;Acc:2782]	0.928939	0.697527	1.25631	-1.32694	-1.00281	-0.553028
ENSRNOP00000024710	Hpx	Hemopexin	58917	pep primary_assembly:mRatBN7.2:1:159932755:159940328:-1 gene:ENSRNOG00000018257.6 transcript:ENSRNOT00000024710.6 gene_biotype:protein_coding transcript_biotype:protein_coding gene_symbol:Hpx description:hemopexin [Source:RGD Symbol;Acc:62040]	1.01672	1.03302	0.900003	-1.04689	-1.25369	-0.649162
ENSRNOP00000018244	Foxo1	Forkhead box protein O1	84482	pep primary_assembly:mRatBN7.2:2:136312168:136387790:1 gene:ENSRNOG00000013397.6 transcript:ENSRNOT00000018244.6 gene_biotype:protein_coding transcript_biotype:protein_coding gene_symbol:Foxo1 description:forkhead box O1 [Source:RGD Symbol;Acc:620283]	1.03512	0.971465	0.99289	-0.999825	-0.999825	-0.999825
ENSRNOP00000015190	Mat1a	S-adenosylmethionine synthase	25331	pep primary_assembly:mRatBN7.2:16:16983022:17001274:1 gene:ENSRNOG00000011351.8 transcript:ENSRNOT00000015190.8 gene_biotype:protein_coding transcript_biotype:protein_coding gene_symbol:Mat1a description:methionine adenosyltransferase 1A [Source:RGD Symbol;Acc:3050]	1.02585	1.01598	0.957483	-0.999772	-0.999772	-0.999772
ENSRNOP00000004174	Gc	Vitamin D-binding protein	24384	pep primary_assembly:mRatBN7.2:14:18632135:18667567:1 gene:ENSRNOG00000003119.5 transcript:ENSRNOT00000004174.5 gene_biotype:protein_coding transcript_biotype:protein_coding gene_symbol:Gc description:GC, vitamin D binding protein [Source:RGD Symbol;Acc:2667]	1.13399	0.82185	0.96756	-0.940765	-1.34628	-0.63636
ENSRNOP00000092022	Tubgcp4	Gamma-tubulin complex component	362203	pep primary_assembly:mRatBN7.2:3:108141647:108169437:1 gene:ENSRNOG00000012798.9 transcript:ENSRNOT00000115059.1 gene_biotype:protein_coding transcript_biotype:protein_coding gene_symbol:Tubgcp4 description:tubulin, gamma complex associated protein 4 [Source:RGD Symbol;Acc:1306924]	0.721593	0.787601	1.12674	-1.44757	-1.22183	0.0334694
ENSRNOP00000062325	LOC120093683	Steroid 11-beta-monooxygenase	-	pep primary_assembly:mRatBN7.2:7:106741581:106747485:-1 gene:ENSRNOG00000068909.1 transcript:ENSRNOT00000068707.4 gene_biotype:protein_coding transcript_biotype:protein_coding gene_symbol:LOC120093683 description:cytochrome P450 11B1, mitochondrial [Source:RGD Symbol;Acc:41382688]	1.03037	0.989625	0.979642	-0.99988	-0.99988	-0.99988
ENSRNOP00000040918	Spata19	Spata19	-	pep primary_assembly:mRatBN7.2:8:25814905:25820670:1 gene:ENSRNOG00000031438.5 transcript:ENSRNOT00000051573.5 gene_biotype:protein_coding transcript_biotype:protein_coding gene_symbol:Spata19 description:spermatogenesis associated 19 [Source:RGD Symbol;Acc:620628]	1.02739	1.01691	0.954936	-0.999744	-0.999744	-0.999744
ENSRNOP00000068726	Hbb-b1	Hbb	-	pep primary_assembly:mRatBN7.2:1:158120200:158251837:-1 gene:ENSRNOG00000047098.3 transcript:ENSRNOT00000089125.2 gene_biotype:protein_coding transcript_biotype:protein_coding gene_symbol:Hbb description:hemoglobin subunit beta [Source:RGD Symbol;Acc:2783]	0.930308	0.72002	1.24246	-1.29756	-1.03881	-0.556417
ENSRNOP00000014912	Ssr3	Translocon-associated protein subunit gamma	-	pep primary_assembly:mRatBN7.2:2:149605005:149625132:-1 gene:ENSRNOG00000011148.7 transcript:ENSRNOT00000014912.7 gene_biotype:protein_coding transcript_biotype:protein_coding gene_symbol:Ssr3 description:signal sequence receptor subunit 3 [Source:RGD Symbol;Acc:621630]	1.13824	1.03587	0.633031	-0.95645	-1.47459	-0.376104
ENSRNOP00000063855	Rnf10	RING finger protein 10	288710	pep primary_assembly:mRatBN7.2:12:41341717:41375504:1 gene:ENSRNOG00000001172.8 transcript:ENSRNOT00000064910.3 gene_biotype:protein_coding transcript_biotype:protein_coding gene_symbol:Rnf10 description:ring finger protein 10 [Source:RGD Symbol;Acc:1309282]	1.02352	0.980236	0.996002	-0.99992	-0.99992	-0.99992
ENSRNOP00000076969	Ociad2	Ociad2	-	pep primary_assembly:mRatBN7.2:14:34873820:34889262:1 gene:ENSRNOG00000002196.8 transcript:ENSRNOT00000103904.1 gene_biotype:protein_coding transcript_biotype:protein_coding gene_symbol:Ociad2 description:OCIA domain containing 2 [Source:RGD Symbol;Acc:2319541]	1.33456	0.349677	0.864317	-1.55443	-0.965696	-0.0284353
ENSRNOP00000075693	Serpina3n	Serpina3a	-	pep primary_assembly:mRatBN7.2:6:123325269:123330508:1 gene:ENSRNOG00000029949.6 transcript:ENSRNOT00000077517.2 gene_biotype:protein_coding transcript_biotype:protein_coding gene_symbol:Serpina3a description:serine (or cysteine) peptidase inhibitor, clade A, member 3A [Source:RGD Symbol;Acc:6502633]	0.905998	1.06686	0.810074	-1.64363	-0.700463	-0.438834
ENSRNOP00000091885	Hbb	Hbb	-	pep primary_assembly:mRatBN7.2:1:158224162:158238511:-1 gene:ENSRNOG00000047098.3 transcript:ENSRNOT00000113702.1 gene_biotype:protein_coding transcript_biotype:protein_coding gene_symbol:Hbb description:hemoglobin subunit beta [Source:RGD Symbol;Acc:2783]	0.895944	0.593069	1.27406	-1.37195	-1.12711	-0.264022
ENSRNOP00000021839	Tmem67	Tmem67	313067	pep primary_assembly:mRatBN7.2:5:25536458:25589334:-1 gene:ENSRNOG00000016187.8 transcript:ENSRNOT00000021839.8 gene_biotype:protein_coding transcript_biotype:protein_coding gene_symbol:Tmem67 description:transmembrane protein 67 [Source:RGD Symbol;Acc:1586167]	0.917665	1.06623	0.753968	-0.166357	-1.52926	-1.04225
ENSRNOP00000026962	Folr1	Folr1	171049	pep primary_assembly:mRatBN7.2:1:156219460:156230667:-1 gene:ENSRNOG00000019902.6 transcript:ENSRNOT00000026962.5 gene_biotype:protein_coding transcript_biotype:protein_coding gene_symbol:Folr1 description:folate receptor alpha [Source:RGD Symbol;Acc:71032]	0.999413	0.940108	0.740841	-0.108111	-1.63869	-0.93356
ENSRNOP00000068681	Myo15a	Myo15a	-	pep primary_assembly:mRatBN7.2:10:45278737:45335340:1 gene:ENSRNOG00000059219.2 transcript:ENSRNOT00000079133.2 gene_biotype:protein_coding transcript_biotype:protein_coding gene_symbol:Myo15a description:myosin XVA [Source:RGD Symbol;Acc:1561873]	1.43645	0.598839	0.687882	-0.508497	-1.55111	-0.663565
ENSRNOP00000018961	Ntrk1	High affinity nerve growth factor receptor	59109	pep primary_assembly:mRatBN7.2:2:173236963:173253770:-1 gene:ENSRNOG00000013953.9 transcript:ENSRNOT00000018961.4 gene_biotype:protein_coding transcript_biotype:protein_coding gene_symbol:Ntrk1 description:neurotrophic receptor tyrosine kinase 1 [Source:RGD Symbol;Acc:620144]	0.468016	0.905738	1.08602	-0.300692	-1.90414	-0.25495
ENSRNOP00000010238	Lrtm2	Lrtm2	680883	pep primary_assembly:mRatBN7.2:4:152485866:152500377:-1 gene:ENSRNOG00000007508.5 transcript:ENSRNOT00000010238.5 gene_biotype:protein_coding transcript_biotype:protein_coding gene_symbol:Lrtm2 description:leucine-rich repeats and transmembrane domains 2 [Source:RGD Symbol;Acc:1587001]	1.02257	1.32246	0.181287	-0.229164	-1.63929	-0.657867
ENSRNOP00000063969	Derpc	Decreased expression in renal and prostate cancer protein	-	pep primary_assembly:mRatBN7.2:19:34781856:34792578:-1 gene:ENSRNOG00000047246.2 transcript:ENSRNOT00000070822.2 gene_biotype:protein_coding transcript_biotype:protein_coding gene_symbol:Chtf8 description:chromosome transmission fidelity factor 8 [Source:RGD Symbol;Acc:1306894]	0.220963	1.52675	0.861692	-0.267436	-1.34956	-0.992406
ENSRNOP00000082905	Dst	Dst	-	pep primary_assembly:mRatBN7.2:9:36230019:36529615:1 gene:ENSRNOG00000012207.9 transcript:ENSRNOT00000101194.1 gene_biotype:protein_coding transcript_biotype:protein_coding gene_symbol:Dst description:dystonin [Source:RGD Symbol;Acc:1306566]	0.422552	1.03218	1.19838	-0.327339	-1.66696	-0.65882
ENSRNOP00000022578	Tmem135	Transmembrane protein 135	293098	pep primary_assembly:mRatBN7.2:1:143006344:143221133:-1 gene:ENSRNOG00000016815.6 transcript:ENSRNOT00000022578.6 gene_biotype:protein_coding transcript_biotype:protein_coding gene_symbol:Tmem135 description:transmembrane protein 135 [Source:RGD Symbol;Acc:1309948]	0.437664	0.541326	1.43748	-0.00420022	-1.72552	-0.686758
ENSRNOP00000071841	Prpf40b	Prpf40b	363000	pep primary_assembly:mRatBN7.2:7:130439808:130454052:1 gene:ENSRNOG00000052539.2 transcript:ENSRNOT00000091306.2 gene_biotype:protein_coding transcript_biotype:protein_coding gene_symbol:Prpf40b description:pre-mRNA processing factor 40 homolog B [Source:RGD Symbol;Acc:1565411]	1.58134	0.876975	0.170722	-0.484605	-1.36117	-0.783264
ENSRNOP00000008168	Wdsub1	WD repeat, SAM and U-box domain-containing protein 1	362137	pep primary_assembly:mRatBN7.2:3:44340415:44370891:-1 gene:ENSRNOG00000005990.8 transcript:ENSRNOT00000008168.7 gene_biotype:protein_coding transcript_biotype:protein_coding gene_symbol:Wdsub1 description:WD repeat, sterile alpha motif and U-box domain containing 1 [Source:RGD Symbol;Acc:1359296]	0.9259	0.745824	1.0088	-0.37657	-1.77362	-0.530336
ENSRNOP00000069491	Fam102b	Eeig2	365903	pep primary_assembly:mRatBN7.2:2:196608499:196663371:-1 gene:ENSRNOG00000027540.7 transcript:ENSRNOT00000090561.2 gene_biotype:protein_coding transcript_biotype:protein_coding gene_symbol:Eeig2 description:EEIG family member 2 [Source:RGD Symbol;Acc:1310037]	0.715219	1.48499	0.464436	-0.239395	-1.3988	-1.02645
ENSRNOP00000066790	LOC684509	NADH dehydrogenase [ubiquinone] 1 alpha subcomplex subunit 3	684509	pep primary_assembly:mRatBN7.2:2:194969282:194969637:-1 gene:ENSRNOG00000050514.2 transcript:ENSRNOT00000074950.2 gene_biotype:protein_coding transcript_biotype:protein_coding gene_symbol:Ndufa3-ps3 description:NADH:ubiquinone oxidoreductase subunit A3, pseudogene 3 [Source:RGD Symbol;Acc:1589176]	0.360667	1.21328	0.941151	0.117212	-1.44627	-1.18603
ENSRNOP00000028912	Dusp23	Dusp23	360881	pep primary_assembly:mRatBN7.2:13:85097899:85100093:-1 gene:ENSRNOG00000022143.7 transcript:ENSRNOT00000030449.7 gene_biotype:protein_coding transcript_biotype:protein_coding gene_symbol:Dusp23 description:dual specificity phosphatase 23 [Source:RGD Symbol;Acc:1309202]	1.17361	1.36965	0.208696	-0.573783	-1.11818	-1.05999
ENSRNOP00000022900	Nadk	NAD(+) kinase	100125370	pep primary_assembly:mRatBN7.2:5:166147112:166176317:1 gene:ENSRNOG00000016936.6 transcript:ENSRNOT00000022900.6 gene_biotype:protein_coding transcript_biotype:protein_coding gene_symbol:Nadk description:NAD kinase [Source:RGD Symbol;Acc:1642420]	0.0571885	1.45802	0.952642	-0.234459	-1.57188	-0.661507
ENSRNOP00000061062	Reep1	Receptor expression-enhancing protein	362384	pep primary_assembly:mRatBN7.2:4:103746142:103862338:1 gene:ENSRNOG00000008481.7 transcript:ENSRNOT00000064772.2 gene_biotype:protein_coding transcript_biotype:protein_coding gene_symbol:Reep1 description:receptor accessory protein 1 [Source:RGD Symbol;Acc:1305230]	1.53507	0.683014	0.625494	-0.849196	-0.802358	-1.19202
ENSRNOP00000072186	Polr2m	DNA-directed RNA polymerase II subunit GRINL1A	192147	pep primary_assembly:mRatBN7.2:8:72131530:72139498:-1 gene:ENSRNOG00000057676.2 transcript:ENSRNOT00000085843.2 gene_biotype:protein_coding transcript_biotype:protein_coding gene_symbol:Polr2m description:RNA polymerase II subunit M [Source:RGD Symbol;Acc:619847]	1.33948	1.03578	0.304612	-0.960782	-0.294108	-1.42498
ENSRNOP00000006768	Eif2d	Eukaryotic translation initiation factor 2D	498225	pep primary_assembly:mRatBN7.2:13:42615911:42634854:1 gene:ENSRNOG00000004910.7 transcript:ENSRNOT00000006768.5 gene_biotype:protein_coding transcript_biotype:protein_coding gene_symbol:Eif2d description:eukaryotic translation initiation factor 2D [Source:RGD Symbol;Acc:1561765]	1.55356	0.533594	0.407872	-1.40659	-0.0129306	-1.0755
ENSRNOP00000002486	Tm7sf3	Transmembrane 7 superfamily member 3	297725	pep primary_assembly:mRatBN7.2:4:179518130:179550154:-1 gene:ENSRNOG00000001817.6 transcript:ENSRNOT00000002486.6 gene_biotype:protein_coding transcript_biotype:protein_coding gene_symbol:Tm7sf3 description:transmembrane 7 superfamily member 3 [Source:RGD Symbol;Acc:1306752]	0.651869	1.13148	0.981446	-0.773568	-0.382951	-1.60827
ENSRNOP00000017883	Rbpms	Rbpms	498642	pep primary_assembly:mRatBN7.2:16:58239474:58375007:1 gene:ENSRNOG00000013328.9 transcript:ENSRNOT00000017883.6 gene_biotype:protein_coding transcript_biotype:protein_coding gene_symbol:Rbpms description:RNA binding protein, mRNA processing factor [Source:RGD Symbol;Acc:1561067]	0.74229	1.1455	0.839102	-0.526101	-0.494501	-1.70629
ENSRNOP00000047801	Lrch1	Lrch1	502020	pep primary_assembly:mRatBN7.2:15:50071947:50249657:-1 gene:ENSRNOG00000009412.7 transcript:ENSRNOT00000047192.4 gene_biotype:protein_coding transcript_biotype:protein_coding gene_symbol:Lrch1 description:leucine rich repeats and calponin homology domain containing 1 [Source:RGD Symbol;Acc:1595678]	1.45537	0.81137	0.328889	-0.681348	-0.317231	-1.59704
ENSRNOP00000016582	Exosc3	Ribosomal RNA-processing protein 40	-	pep primary_assembly:mRatBN7.2:5:59573886:59579060:-1 gene:ENSRNOG00000012409.7 transcript:ENSRNOT00000016582.7 gene_biotype:protein_coding transcript_biotype:protein_coding gene_symbol:Exosc3 description:exosome component 3 [Source:RGD Symbol;Acc:1304739]	1.31784	0.756612	0.405722	-0.372235	-0.290435	-1.8175
ENSRNOP00000090709	Isg15	Isg15	298693	pep primary_assembly:mRatBN7.2:5:166784148:166785435:-1 gene:ENSRNOG00000069527.1 transcript:ENSRNOT00000096620.1 gene_biotype:protein_coding transcript_biotype:protein_coding gene_symbol:Isg15 description:ISG15 ubiquitin-like modifier [Source:RGD Symbol;Acc:1310312]	1.59504	0.360822	0.655481	-1.16978	-0.226535	-1.21503
ENSRNOP00000022012	Gtse1	Gtse1	300126	pep primary_assembly:mRatBN7.2:7:116950053:116966806:1 gene:ENSRNOG00000016148.8 transcript:ENSRNOT00000022012.8 gene_biotype:protein_coding transcript_biotype:protein_coding gene_symbol:Gtse1 description:G-2 and S-phase expressed 1 [Source:RGD Symbol;Acc:1563164]	1.17809	1.10569	0.460278	-0.789801	-0.409524	-1.54473
ENSRNOP00000077626	Nudt4	Nudt4	-	pep primary_assembly:mRatBN7.2:7:30188100:30193778:-1 gene:ENSRNOG00000009094.5 transcript:ENSRNOT00000105881.1 gene_biotype:protein_coding transcript_biotype:protein_coding gene_symbol:Nudt4 description:nudix hydrolase 4 [Source:RGD Symbol;Acc:621355]	1.21872	0.694761	0.671391	-1.08829	0.0507649	-1.54735
ENSRNOP00000014661	Tox	Tox	362481	pep primary_assembly:mRatBN7.2:5:19874994:20171272:-1 gene:ENSRNOG00000010777.4 transcript:ENSRNOT00000014661.4 gene_biotype:protein_coding transcript_biotype:protein_coding gene_symbol:Tox description:thymocyte selection-associated high mobility group box [Source:RGD Symbol;Acc:1310455]	1.25283	0.595467	0.8072	-0.964701	-0.115932	-1.57486
ENSRNOP00000081883	Chn1	Chn1	-	pep primary_assembly:mRatBN7.2:3:58510536:58676200:-1 gene:ENSRNOG00000017939.7 transcript:ENSRNOT00000099938.1 gene_biotype:protein_coding transcript_biotype:protein_coding gene_symbol:Chn1 description:chimerin 1 [Source:RGD Symbol;Acc:620139]	0.940806	0.916167	0.718715	-0.995081	0.0813684	-1.66198
ENSRNOP00000073719	AABR07025928.1	KH type-2 domain-containing protein	-	pep primary_assembly:mRatBN7.2:4:51682224:51682961:1 gene:ENSRNOG00000056660.2 transcript:ENSRNOT00000086141.2 gene_biotype:protein_coding transcript_biotype:protein_coding gene_symbol:AABR07025928.1	1.20098	0.815069	0.643076	-0.794873	-0.18707	-1.67718
ENSRNOP00000018888	Cyld	Ubiquitin carboxyl-terminal hydrolase CYLD	-	pep primary_assembly:mRatBN7.2:19:18314019:18373644:-1 gene:ENSRNOG00000014048.8 transcript:ENSRNOT00000018888.8 gene_biotype:protein_coding transcript_biotype:protein_coding gene_symbol:Cyld description:CYLD lysine 63 deubiquitinase [Source:RGD Symbol;Acc:1308346]	1.70292	0.495231	0.481017	-1.28011	-0.754662	-0.644389
ENSRNOP00000051504	Fetub	Fetub	83928	pep primary_assembly:mRatBN7.2:11:78082175:78093022:-1 gene:ENSRNOG00000001806.8 transcript:ENSRNOT00000048739.5 gene_biotype:protein_coding transcript_biotype:protein_coding gene_symbol:Fetub description:fetuin B [Source:RGD Symbol;Acc:69293]	1.28712	0.855072	0.642793	-0.521724	-0.704071	-1.55919
ENSRNOP00000013563	Sdcbp	Sdcbp	-	pep primary_assembly:mRatBN7.2:5:19489967:19517187:1 gene:ENSRNOG00000009683.8 transcript:ENSRNOT00000013563.8 gene_biotype:protein_coding transcript_biotype:protein_coding gene_symbol:Sdcbp description:syndecan binding protein [Source:RGD Symbol;Acc:621497]	-1.76784	-0.44154	-0.426947	0.631691	1.21347	0.791173
ENSRNOP00000020357	Sparcl1	SPARC-like protein 1	-	pep primary_assembly:mRatBN7.2:14:5632569:5663865:1 gene:ENSRNOG00000015093.7 transcript:ENSRNOT00000020357.7 gene_biotype:protein_coding transcript_biotype:protein_coding gene_symbol:Sparcl1 description:SPARC like 1 [Source:RGD Symbol;Acc:2531]	-1.85626	-0.260166	-0.385966	0.866997	0.465047	1.17034
ENSRNOP00000027266	Rab40c	Rab40c	-	pep primary_assembly:mRatBN7.2:10:14900929:14936557:-1 gene:ENSRNOG00000020067.4 transcript:ENSRNOT00000027266.4 gene_biotype:protein_coding transcript_biotype:protein_coding gene_symbol:Rab40c description:Rab40c, member RAS oncogene family [Source:RGD Symbol;Acc:727914]	-1.81491	-0.445284	-0.329511	0.957507	1.09033	0.541863
